# Supplementary material for: Machine Learning and Mendelian Randomization Identify Allergic Rhinitis as Nasopharyngeal Carcinoma Risk Factor With Validated Potential Candidate Biomarkers
Source: Int J Genomics. 2025 Dec 11;2025:2281787. doi: 10.1155/ijog/2281787 (PMC12696883; doi:10.1155/ijog/2281787)
Supplement: Supplementary file 1 — Supporting Information Additional supporting information can be found online in the Supporting Information section. Table S1 provides comprehensive details for all instrumental SNPs. [file IJOG-2025-2281787-s001.zip]

Archive with 1 entries (1 files):
- 2281787.f1.csv
