# Supplementary material for: Machine Learning and Mendelian Randomization Identify Allergic Rhinitis as Nasopharyngeal Carcinoma Risk Factor With Validated Potential Candidate Biomarkers
Source: Int J Genomics. 2025 Dec 11;2025:2281787. doi: 10.1155/ijog/2281787 (PMC12696883; doi:10.1155/ijog/2281787)
Supplement: Supplementary file 1 — Supporting Information Additional supporting information can be found online in the Supporting Information section. Table S1 provides comprehensive details for all instrumental SNPs. [file IJOG-2025-2281787-s001.zip › 2281787.f1.csv]

SNP	effect_allele.exposure	other_allele.exposure	effect_allele.outcome	other_allele.outcome	beta.exposure	beta.outcome	eaf.exposure	eaf.outcome	remove	palindromic	ambiguous	id.outcome	pos.outcome	pval.outcome	se.outcome	outcome	mr_keep.outcome	pval_origin.outcome	data_source.outcome	chr.exposure	pos.exposure	samplesize.exposure	se.exposure	pval.exposure	id.exposure	exposure	mr_keep.exposure	pval_origin.exposure	data_source.exposure	action	SNP_index	mr_keep	samplesize.outcome
rs10002165	C	T	C	T	-0.3786	-0.0823724	0.0216	0.0370329	FALSE	FALSE	FALSE	jObgQv	144312375	0.792839	0.313649	Nasopharynx Cancer	TRUE	reported	textfile	4	145233527	3652	0.08521	9.125e-06	GCST90001594 || CD4+CD8+ T cell Absolute Count	CD4+CD8+ T cell Absolute Count	TRUE	reported	textfile	2	1	TRUE	NA
rs10851760	G	A	G	A	-0.1506	-0.159779	0.8111	0.676148	FALSE	FALSE	FALSE	jObgQv	66579502	0.197556	0.124	Nasopharynx Cancer	TRUE	reported	textfile	15	66871840	3652	0.03184	2.339e-06	GCST90001594 || CD4+CD8+ T cell Absolute Count	CD4+CD8+ T cell Absolute Count	TRUE	reported	textfile	2	1	TRUE	NA
rs11025036	A	G	A	G	-0.4567	-0.37483	0.022	0.00995546	FALSE	FALSE	FALSE	jObgQv	19154086	0.508834	0.56736	Nasopharynx Cancer	TRUE	reported	textfile	11	19175633	3652	0.08253	3.351e-08	GCST90001594 || CD4+CD8+ T cell Absolute Count	CD4+CD8+ T cell Absolute Count	TRUE	reported	textfile	2	1	TRUE	NA
rs117166897	G	A	G	A	-0.2471	-0.951204	0.0561	0.00202176	FALSE	FALSE	FALSE	jObgQv	10922857	0.469197	1.31421	Nasopharynx Cancer	TRUE	reported	textfile	10	10964820	3652	0.05363	4.228e-06	GCST90001594 || CD4+CD8+ T cell Absolute Count	CD4+CD8+ T cell Absolute Count	TRUE	reported	textfile	2	1	TRUE	NA
rs11725463	G	A	G	A	-0.2338	-0.15322	0.0589	0.0792184	FALSE	FALSE	FALSE	jObgQv	93662954	0.470935	0.212523	Nasopharynx Cancer	TRUE	reported	textfile	4	94584105	3652	0.05261	9.07e-06	GCST90001594 || CD4+CD8+ T cell Absolute Count	CD4+CD8+ T cell Absolute Count	TRUE	reported	textfile	2	1	TRUE	NA
rs12142860	T	G	T	G	0.5894	-0.462679	0.0096	0.00469251	FALSE	FALSE	FALSE	jObgQv	215825243	0.541951	0.758658	Nasopharynx Cancer	TRUE	reported	textfile	1	215998585	3652	0.1289	4.967e-06	GCST90001594 || CD4+CD8+ T cell Absolute Count	CD4+CD8+ T cell Absolute Count	TRUE	reported	textfile	2	1	TRUE	NA
rs147688743	A	G	A	G	-0.4601	-0.899238	0.0153	0.012594	FALSE	FALSE	FALSE	jObgQv	63050559	0.079539	0.512864	Nasopharynx Cancer	TRUE	reported	textfile	10	64810319	3652	0.09898	3.454e-06	GCST90001594 || CD4+CD8+ T cell Absolute Count	CD4+CD8+ T cell Absolute Count	TRUE	reported	textfile	2	1	TRUE	NA
rs1764923	T	G	T	G	-0.1177	0.129064	0.4094	0.225216	FALSE	FALSE	FALSE	jObgQv	85753920	0.345806	0.136901	Nasopharynx Cancer	TRUE	reported	textfile	13	86328055	3652	0.02548	3.957e-06	GCST90001594 || CD4+CD8+ T cell Absolute Count	CD4+CD8+ T cell Absolute Count	TRUE	reported	textfile	2	1	TRUE	NA
rs2857229	G	A	G	A	0.273	-0.00355171	0.2581	0.362063	FALSE	FALSE	FALSE	jObgQv	6791450	0.976459	0.120365	Nasopharynx Cancer	TRUE	reported	textfile	12	6900616	3652	0.02764	1.033e-22	GCST90001594 || CD4+CD8+ T cell Absolute Count	CD4+CD8+ T cell Absolute Count	TRUE	reported	textfile	2	1	TRUE	NA
rs6022045	C	T	C	T	-0.1144	-0.0430852	0.5743	0.435286	FALSE	FALSE	FALSE	jObgQv	52688749	0.712157	0.116775	Nasopharynx Cancer	TRUE	reported	textfile	20	51305288	3652	0.02505	5.162e-06	GCST90001594 || CD4+CD8+ T cell Absolute Count	CD4+CD8+ T cell Absolute Count	TRUE	reported	textfile	2	1	TRUE	NA
rs62314120	A	G	A	G	0.1612	-0.169663	0.1353	0.118135	FALSE	FALSE	FALSE	jObgQv	126029958	0.338022	0.177087	Nasopharynx Cancer	TRUE	reported	textfile	4	126951113	3652	0.03605	7.96e-06	GCST90001594 || CD4+CD8+ T cell Absolute Count	CD4+CD8+ T cell Absolute Count	TRUE	reported	textfile	2	1	TRUE	NA
rs7141604	T	C	T	C	0.1146	-0.142143	0.3499	0.454947	FALSE	FALSE	FALSE	jObgQv	20783887	0.221652	0.116306	Nasopharynx Cancer	TRUE	reported	textfile	14	21252046	3652	0.0256	7.822e-06	GCST90001594 || CD4+CD8+ T cell Absolute Count	CD4+CD8+ T cell Absolute Count	TRUE	reported	textfile	2	1	TRUE	NA
rs7160965	C	T	C	T	0.1768	-0.344372	0.8951	0.931604	FALSE	FALSE	FALSE	jObgQv	31037299	0.127095	0.22572	Nasopharynx Cancer	TRUE	reported	textfile	14	31506505	3652	0.03976	9.015e-06	GCST90001594 || CD4+CD8+ T cell Absolute Count	CD4+CD8+ T cell Absolute Count	TRUE	reported	textfile	2	1	TRUE	NA
rs72694502	C	T	C	T	-0.3783	-0.621337	0.0219	0.00763211	FALSE	FALSE	FALSE	jObgQv	84694900	0.343384	0.655764	Nasopharynx Cancer	TRUE	reported	textfile	14	85161244	3652	0.08288	5.153e-06	GCST90001594 || CD4+CD8+ T cell Absolute Count	CD4+CD8+ T cell Absolute Count	TRUE	reported	textfile	2	1	TRUE	NA
rs72728134	T	A	T	A	0.1231	-0.151963	0.2833	0.241496	FALSE	TRUE	FALSE	jObgQv	100131373	0.257875	0.134311	Nasopharynx Cancer	TRUE	reported	textfile	1	100596929	3652	0.02752	7.902e-06	GCST90001594 || CD4+CD8+ T cell Absolute Count	CD4+CD8+ T cell Absolute Count	TRUE	reported	textfile	2	1	TRUE	NA
rs75275131	G	A	G	A	0.6861	-0.289203	0.0074	0.013864	FALSE	FALSE	FALSE	jObgQv	4377654	0.561224	0.497747	Nasopharynx Cancer	TRUE	reported	textfile	2	4425244	3652	0.1442	2.029e-06	GCST90001594 || CD4+CD8+ T cell Absolute Count	CD4+CD8+ T cell Absolute Count	TRUE	reported	textfile	2	1	TRUE	NA
rs77965313	C	A	C	A	-0.3127	0.11525	0.0377	0.108758	FALSE	FALSE	FALSE	jObgQv	118152837	0.540298	0.188205	Nasopharynx Cancer	TRUE	reported	textfile	9	120915115	3652	0.06542	1.823e-06	GCST90001594 || CD4+CD8+ T cell Absolute Count	CD4+CD8+ T cell Absolute Count	TRUE	reported	textfile	2	1	TRUE	NA
rs857241	G	T	G	T	-0.9906	0.837133	0.0033	0.0151749	FALSE	FALSE	FALSE	jObgQv	3098233	0.0683518	0.459287	Nasopharynx Cancer	TRUE	reported	textfile	20	3078879	3652	0.2154	4.401e-06	GCST90001594 || CD4+CD8+ T cell Absolute Count	CD4+CD8+ T cell Absolute Count	TRUE	reported	textfile	2	1	TRUE	NA
rs1000411	T	C	T	C	0.1341	0.063397	0.2729	0.149713	FALSE	FALSE	FALSE	jObgQv	41005976	0.691218	0.159608	Nasopharynx Cancer	TRUE	reported	textfile	20	39634616	3435	0.02931	4.963e-06	GCST90001933 || CD25 on CD45RA- CD4 not regulatory T cell	CD25 on CD45RA- CD4 not regulatory T cell	TRUE	reported	textfile	2	1	TRUE	NA
rs10509573	C	T	C	T	-0.1305	0.198476	0.262	0.246718	FALSE	FALSE	FALSE	jObgQv	89429464	0.140205	0.134557	Nasopharynx Cancer	TRUE	reported	textfile	10	91189221	3435	0.02914	7.716e-06	GCST90001933 || CD25 on CD45RA- CD4 not regulatory T cell	CD25 on CD45RA- CD4 not regulatory T cell	TRUE	reported	textfile	2	1	TRUE	NA
rs116928928	C	T	C	T	-0.3318	-0.638179	0.0409	0.00882521	FALSE	FALSE	FALSE	jObgQv	32009049	0.33245	0.658465	Nasopharynx Cancer	TRUE	reported	textfile	11	32030595	3435	0.06563	4.523e-07	GCST90001933 || CD25 on CD45RA- CD4 not regulatory T cell	CD25 on CD45RA- CD4 not regulatory T cell	TRUE	reported	textfile	2	1	TRUE	NA
rs118110714	A	G	A	G	1.117	0.149818	0.0031	0.0649996	FALSE	FALSE	FALSE	jObgQv	15907991	0.53158	0.23948	Nasopharynx Cancer	TRUE	reported	textfile	12	16060925	3435	0.2272	9.216e-07	GCST90001933 || CD25 on CD45RA- CD4 not regulatory T cell	CD25 on CD45RA- CD4 not regulatory T cell	TRUE	reported	textfile	2	1	TRUE	NA
rs139194198	G	A	G	A	0.4981	-0.138066	0.013	0.0295852	FALSE	FALSE	FALSE	jObgQv	82347745	0.682582	0.337617	Nasopharynx Cancer	TRUE	reported	textfile	13	82921880	3435	0.1123	9.453e-06	GCST90001933 || CD25 on CD45RA- CD4 not regulatory T cell	CD25 on CD45RA- CD4 not regulatory T cell	TRUE	reported	textfile	2	1	TRUE	NA
rs139210967	G	A	G	A	2.576	0.249927	4e-04	0.0153309	FALSE	FALSE	FALSE	jObgQv	157317151	0.592894	0.467461	Nasopharynx Cancer	TRUE	reported	textfile	1	157286941	3435	0.5674	5.829e-06	GCST90001933 || CD25 on CD45RA- CD4 not regulatory T cell	CD25 on CD45RA- CD4 not regulatory T cell	TRUE	reported	textfile	2	1	TRUE	NA
rs143987752	C	T	C	T	-0.4097	2.29834	0.0198	0.00166933	FALSE	FALSE	FALSE	jObgQv	33362288	0.0914703	1.36183	Nasopharynx Cancer	TRUE	reported	textfile	2	33587355	3435	0.09185	8.45e-06	GCST90001933 || CD25 on CD45RA- CD4 not regulatory T cell	CD25 on CD45RA- CD4 not regulatory T cell	TRUE	reported	textfile	2	1	TRUE	NA
rs144239147	A	G	A	G	0.5126	0.301256	0.013	0.0122078	FALSE	FALSE	FALSE	jObgQv	50077304	0.559196	0.515817	Nasopharynx Cancer	TRUE	reported	textfile	17	48154668	3435	0.1131	6.067e-06	GCST90001933 || CD25 on CD45RA- CD4 not regulatory T cell	CD25 on CD45RA- CD4 not regulatory T cell	TRUE	reported	textfile	2	1	TRUE	NA
rs145627854	C	T	C	T	0.8384	-1.07286	0.0048	0.00223694	FALSE	FALSE	FALSE	jObgQv	69856770	0.407345	1.29482	Nasopharynx Cancer	TRUE	reported	textfile	18	67524006	3435	0.1848	5.926e-06	GCST90001933 || CD25 on CD45RA- CD4 not regulatory T cell	CD25 on CD45RA- CD4 not regulatory T cell	TRUE	reported	textfile	2	1	TRUE	NA
rs149326960	G	T	G	T	-0.4159	-1.04749	0.0201	0.00414989	FALSE	FALSE	FALSE	jObgQv	20971089	0.231356	0.875188	Nasopharynx Cancer	TRUE	reported	textfile	3	21012581	3435	0.09138	5.529e-06	GCST90001933 || CD25 on CD45RA- CD4 not regulatory T cell	CD25 on CD45RA- CD4 not regulatory T cell	TRUE	reported	textfile	2	1	TRUE	NA
rs16884012	T	C	T	C	-1.603	1.58004	0.0013	0.0024544	FALSE	FALSE	FALSE	jObgQv	10034107	0.176536	1.16911	Nasopharynx Cancer	TRUE	reported	textfile	5	10034219	3435	0.3446	3.41e-06	GCST90001933 || CD25 on CD45RA- CD4 not regulatory T cell	CD25 on CD45RA- CD4 not regulatory T cell	TRUE	reported	textfile	2	1	TRUE	NA
rs175717	T	A	T	A	-0.1327	-0.232323	0.7202	0.841679	FALSE	TRUE	FALSE	jObgQv	75519261	0.139175	0.157095	Nasopharynx Cancer	TRUE	reported	textfile	14	75985604	3435	0.02806	2.364e-06	GCST90001933 || CD25 on CD45RA- CD4 not regulatory T cell	CD25 on CD45RA- CD4 not regulatory T cell	TRUE	reported	textfile	2	1	TRUE	NA
rs181516190	A	T	A	T	0.4995	1.03901	0.0223	0.00875975	FALSE	TRUE	FALSE	jObgQv	35225119	0.106433	0.643574	Nasopharynx Cancer	TRUE	reported	textfile	7	35264731	3435	0.08646	8.299e-09	GCST90001933 || CD25 on CD45RA- CD4 not regulatory T cell	CD25 on CD45RA- CD4 not regulatory T cell	TRUE	reported	textfile	2	1	TRUE	NA
rs181741769	C	T	C	T	1.229	-0.187646	0.002	0.0317219	FALSE	FALSE	FALSE	jObgQv	26673167	0.569814	0.330174	Nasopharynx Cancer	TRUE	reported	textfile	1	26999658	3435	0.2718	6.333e-06	GCST90001933 || CD25 on CD45RA- CD4 not regulatory T cell	CD25 on CD45RA- CD4 not regulatory T cell	TRUE	reported	textfile	2	1	TRUE	NA
rs35894198	A	G	A	G	0.1808	-0.214552	0.1259	0.103404	FALSE	FALSE	FALSE	jObgQv	9221707	0.257684	0.189554	Nasopharynx Cancer	TRUE	reported	textfile	2	9361836	3435	0.0384	2.607e-06	GCST90001933 || CD25 on CD45RA- CD4 not regulatory T cell	CD25 on CD45RA- CD4 not regulatory T cell	TRUE	reported	textfile	2	1	TRUE	NA
rs4075635	G	A	G	A	-0.1156	-0.0683126	0.4515	0.328467	FALSE	FALSE	FALSE	jObgQv	28490096	0.579005	0.123121	Nasopharynx Cancer	TRUE	reported	textfile	11	28511643	3435	0.02558	6.415e-06	GCST90001933 || CD25 on CD45RA- CD4 not regulatory T cell	CD25 on CD45RA- CD4 not regulatory T cell	TRUE	reported	textfile	2	1	TRUE	NA
rs4080481	A	C	A	C	0.1326	0.00187437	0.3738	0.237504	FALSE	FALSE	FALSE	jObgQv	37509278	0.988995	0.135896	Nasopharynx Cancer	TRUE	reported	textfile	22	37905285	3435	0.02647	5.762e-07	GCST90001933 || CD25 on CD45RA- CD4 not regulatory T cell	CD25 on CD45RA- CD4 not regulatory T cell	TRUE	reported	textfile	2	1	TRUE	NA
rs4669451	C	T	C	T	0.1396	0.335124	0.7378	0.719205	FALSE	FALSE	FALSE	jObgQv	9758043	0.00767079	0.125692	Nasopharynx Cancer	TRUE	reported	textfile	2	9898172	3435	0.02887	1.378e-06	GCST90001933 || CD25 on CD45RA- CD4 not regulatory T cell	CD25 on CD45RA- CD4 not regulatory T cell	TRUE	reported	textfile	2	1	TRUE	NA
rs61839660	T	C	T	C	0.6113	0.205464	0.0544	0.0409325	FALSE	FALSE	FALSE	jObgQv	6052734	0.464953	0.281181	Nasopharynx Cancer	TRUE	reported	textfile	10	6094697	3435	0.05534	6.696e-28	GCST90001933 || CD25 on CD45RA- CD4 not regulatory T cell	CD25 on CD45RA- CD4 not regulatory T cell	TRUE	reported	textfile	2	1	TRUE	NA
rs62626343	G	C	G	C	0.1385	-0.217809	0.2132	0.143046	FALSE	TRUE	FALSE	jObgQv	6086411	0.187056	0.16509	Nasopharynx Cancer	TRUE	reported	textfile	10	6128374	3435	0.03097	7.956e-06	GCST90001933 || CD25 on CD45RA- CD4 not regulatory T cell	CD25 on CD45RA- CD4 not regulatory T cell	TRUE	reported	textfile	2	1	TRUE	NA
rs67403544	A	G	A	G	0.4626	-0.0196671	0.0167	0.0464035	FALSE	FALSE	FALSE	jObgQv	21651964	0.943077	0.275436	Nasopharynx Cancer	TRUE	reported	textfile	4	21653587	3435	0.09804	2.474e-06	GCST90001933 || CD25 on CD45RA- CD4 not regulatory T cell	CD25 on CD45RA- CD4 not regulatory T cell	TRUE	reported	textfile	2	1	TRUE	NA
rs7406899	G	A	G	A	0.195	0.218499	0.8771	0.951521	FALSE	FALSE	FALSE	jObgQv	41610252	0.415611	0.268406	Nasopharynx Cancer	TRUE	reported	textfile	17	39766504	3435	0.03913	6.496e-07	GCST90001933 || CD25 on CD45RA- CD4 not regulatory T cell	CD25 on CD45RA- CD4 not regulatory T cell	TRUE	reported	textfile	2	1	TRUE	NA
rs74553250	T	C	T	C	-0.2023	-0.399172	0.1134	0.0101769	FALSE	FALSE	FALSE	jObgQv	41907272	0.481725	0.567383	Nasopharynx Cancer	TRUE	reported	textfile	17	40063525	3435	0.04055	6.421e-07	GCST90001933 || CD25 on CD45RA- CD4 not regulatory T cell	CD25 on CD45RA- CD4 not regulatory T cell	TRUE	reported	textfile	2	1	TRUE	NA
rs79062365	C	T	C	T	0.4552	-0.135334	0.0167	0.0228471	FALSE	FALSE	FALSE	jObgQv	81349932	0.722171	0.380624	Nasopharynx Cancer	TRUE	reported	textfile	8	82262167	3435	0.09661	2.555e-06	GCST90001933 || CD25 on CD45RA- CD4 not regulatory T cell	CD25 on CD45RA- CD4 not regulatory T cell	TRUE	reported	textfile	2	1	TRUE	NA
rs80026829	A	G	A	G	1.015	0.00124272	0.0029	0.0164758	FALSE	FALSE	FALSE	jObgQv	8579106	0.997809	0.452503	Nasopharynx Cancer	TRUE	reported	textfile	7	8618736	3435	0.2281	8.789e-06	GCST90001933 || CD25 on CD45RA- CD4 not regulatory T cell	CD25 on CD45RA- CD4 not regulatory T cell	TRUE	reported	textfile	2	1	TRUE	NA
rs9480540	G	A	G	A	0.8126	-0.0451595	0.0047	0.0616809	FALSE	FALSE	FALSE	jObgQv	150699938	0.850114	0.238973	Nasopharynx Cancer	TRUE	reported	textfile	6	151021074	3435	0.1834	9.714e-06	GCST90001933 || CD25 on CD45RA- CD4 not regulatory T cell	CD25 on CD45RA- CD4 not regulatory T cell	TRUE	reported	textfile	2	1	TRUE	NA
rs10008912	G	A	G	A	0.1962	-0.0426733	0.5754	0.476111	FALSE	FALSE	FALSE	jObgQv	7146342	0.715921	0.117261	Nasopharynx Cancer	TRUE	reported	textfile	4	7148069	1247	0.04231	3.917e-06	GCST90001871 || HVEM on T cell	HVEM on T cell	TRUE	reported	textfile	2	1	TRUE	NA
rs10747856	G	A	G	A	0.1824	0.16524	0.5225	0.475648	FALSE	FALSE	FALSE	jObgQv	59868335	0.153499	0.115773	Nasopharynx Cancer	TRUE	reported	textfile	12	60262116	1247	0.04013	5.984e-06	GCST90001871 || HVEM on T cell	HVEM on T cell	TRUE	reported	textfile	2	1	TRUE	NA
rs11212429	T	C	T	C	-1.345	-0.509655	0.0064	0.00679692	FALSE	FALSE	FALSE	jObgQv	107890956	0.46373	0.695567	Nasopharynx Cancer	TRUE	reported	textfile	11	107761682	1247	0.256	1.731e-07	GCST90001871 || HVEM on T cell	HVEM on T cell	TRUE	reported	textfile	2	1	TRUE	NA
rs114178658	G	A	G	A	0.2853	0.19342	0.1091	0.0404825	FALSE	FALSE	FALSE	jObgQv	35186703	0.520601	0.301082	Nasopharynx Cancer	TRUE	reported	textfile	4	35188325	1247	0.06394	8.843e-06	GCST90001871 || HVEM on T cell	HVEM on T cell	TRUE	reported	textfile	2	1	TRUE	NA
rs116783256	T	C	T	C	0.295	0.118094	0.1127	0.059934	FALSE	FALSE	FALSE	jObgQv	209075533	0.62411	0.240992	Nasopharynx Cancer	TRUE	reported	textfile	2	209940257	1247	0.06613	8.888e-06	GCST90001871 || HVEM on T cell	HVEM on T cell	TRUE	reported	textfile	2	1	TRUE	NA
rs12284339	A	G	A	G	-1.363	0.743363	0.0048	0.0124178	FALSE	FALSE	FALSE	jObgQv	107828833	0.140319	0.50411	Nasopharynx Cancer	TRUE	reported	textfile	11	107699559	1247	0.2918	3.302e-06	GCST90001871 || HVEM on T cell	HVEM on T cell	TRUE	reported	textfile	2	1	TRUE	NA
rs12818999	A	G	A	G	0.4837	-0.0666978	0.0365	0.0501855	FALSE	FALSE	FALSE	jObgQv	5024050	0.799182	0.262171	Nasopharynx Cancer	TRUE	reported	textfile	12	5133216	1247	0.106	5.597e-06	GCST90001871 || HVEM on T cell	HVEM on T cell	TRUE	reported	textfile	2	1	TRUE	NA
rs140639767	A	C	A	C	-0.7914	2.29574	0.0124	0.00430538	FALSE	FALSE	FALSE	jObgQv	147526215	0.0104357	0.896406	Nasopharynx Cancer	TRUE	reported	textfile	1	146998040	1247	0.1781	9.668e-06	GCST90001871 || HVEM on T cell	HVEM on T cell	TRUE	reported	textfile	2	1	TRUE	NA
rs1499672	G	A	G	A	-0.194	0.0259368	0.5978	0.543764	FALSE	FALSE	FALSE	jObgQv	55571956	0.821858	0.115194	Nasopharynx Cancer	TRUE	reported	textfile	1	56037629	1247	0.04209	4.479e-06	GCST90001871 || HVEM on T cell	HVEM on T cell	TRUE	reported	textfile	2	1	TRUE	NA
rs1552721	C	G	C	G	-0.4352	0.260626	0.0497	0.0643092	FALSE	TRUE	FALSE	jObgQv	6979137	0.261086	0.231909	Nasopharynx Cancer	TRUE	reported	textfile	11	7000368	1247	0.09448	4.52e-06	GCST90001871 || HVEM on T cell	HVEM on T cell	TRUE	reported	textfile	2	1	TRUE	NA
rs1886730	C	T	C	T	0.2864	0.000285027	0.5778	0.481806	FALSE	FALSE	FALSE	jObgQv	2557169	0.998021	0.114939	Nasopharynx Cancer	TRUE	reported	textfile	1	2488608	1247	0.03948	7.002e-13	GCST90001871 || HVEM on T cell	HVEM on T cell	TRUE	reported	textfile	2	1	TRUE	NA
rs2246952	G	A	G	A	0.279	0.0196233	0.1371	0.0898242	FALSE	FALSE	FALSE	jObgQv	69022836	0.922154	0.20081	Nasopharynx Cancer	TRUE	reported	textfile	10	70782592	1247	0.05822	1.847e-06	GCST90001871 || HVEM on T cell	HVEM on T cell	TRUE	reported	textfile	2	1	TRUE	NA
rs2731518	A	G	A	G	0.1923	-0.0522047	0.6135	0.498139	FALSE	FALSE	FALSE	jObgQv	1855011	0.649691	0.11494	Nasopharynx Cancer	TRUE	reported	textfile	3	1896695	1247	0.04318	9.233e-06	GCST90001871 || HVEM on T cell	HVEM on T cell	TRUE	reported	textfile	2	1	TRUE	NA
rs3138035	T	C	T	C	0.2134	0.0709488	0.2979	0.406039	FALSE	FALSE	FALSE	jObgQv	34318930	0.548618	0.118281	Nasopharynx Cancer	TRUE	reported	textfile	17	32645949	1247	0.04403	1.423e-06	GCST90001871 || HVEM on T cell	HVEM on T cell	TRUE	reported	textfile	2	1	TRUE	NA
rs313856	C	T	C	T	0.2265	0.0812804	0.7522	0.696514	FALSE	FALSE	FALSE	jObgQv	46795006	0.52132	0.126741	Nasopharynx Cancer	TRUE	reported	textfile	19	47298263	1247	0.04776	2.356e-06	GCST90001871 || HVEM on T cell	HVEM on T cell	TRUE	reported	textfile	2	1	TRUE	NA
rs62140870	G	A	G	A	-0.6421	-0.294576	0.02	0.0312928	FALSE	FALSE	FALSE	jObgQv	47486782	0.370118	0.328675	Nasopharynx Cancer	TRUE	reported	textfile	2	47713921	1247	0.1439	8.819e-06	GCST90001871 || HVEM on T cell	HVEM on T cell	TRUE	reported	textfile	2	1	TRUE	NA
rs6577804	C	T	C	T	-0.1933	-0.103031	0.3741	0.471789	FALSE	FALSE	FALSE	jObgQv	137510621	0.371469	0.115283	Nasopharynx Cancer	TRUE	reported	textfile	8	138522864	1247	0.04255	6.1e-06	GCST90001871 || HVEM on T cell	HVEM on T cell	TRUE	reported	textfile	2	1	TRUE	NA
rs73049692	C	T	C	T	-0.3789	-0.197113	0.0593	0.0628616	FALSE	FALSE	FALSE	jObgQv	51492094	0.411424	0.239975	Nasopharynx Cancer	TRUE	reported	textfile	19	51995348	1247	0.08413	7.321e-06	GCST90001871 || HVEM on T cell	HVEM on T cell	TRUE	reported	textfile	2	1	TRUE	NA
rs73227426	T	C	T	C	0.9814	0.0943977	0.0084	0.105967	FALSE	FALSE	FALSE	jObgQv	112349656	0.613595	0.186945	Nasopharynx Cancer	TRUE	reported	textfile	3	112068503	1247	0.2196	8.565e-06	GCST90001871 || HVEM on T cell	HVEM on T cell	TRUE	reported	textfile	2	1	TRUE	NA
rs73449242	T	C	T	C	0.2877	0.301211	0.1239	0.0482073	FALSE	FALSE	FALSE	jObgQv	23459842	0.259433	0.267095	Nasopharynx Cancer	TRUE	reported	textfile	13	24033981	1247	0.06242	4.451e-06	GCST90001871 || HVEM on T cell	HVEM on T cell	TRUE	reported	textfile	2	1	TRUE	NA
rs7731342	T	C	T	C	0.3429	0.0101515	0.0798	0.0903069	FALSE	FALSE	FALSE	jObgQv	105214210	0.96029	0.203887	Nasopharynx Cancer	TRUE	reported	textfile	5	104549911	1247	0.07627	7.581e-06	GCST90001871 || HVEM on T cell	HVEM on T cell	TRUE	reported	textfile	2	1	TRUE	NA
rs7738988	A	C	A	C	0.2264	-0.00203779	0.751	0.762417	FALSE	FALSE	FALSE	jObgQv	83050984	0.987993	0.135412	Nasopharynx Cancer	TRUE	reported	textfile	6	83760703	1247	0.04713	1.736e-06	GCST90001871 || HVEM on T cell	HVEM on T cell	TRUE	reported	textfile	2	1	TRUE	NA
rs78389375	T	C	T	C	-0.5153	-1.06922	0.0357	0.00110882	FALSE	FALSE	FALSE	jObgQv	81531645	0.456255	1.43514	Nasopharynx Cancer	TRUE	reported	textfile	7	81160961	1247	0.1084	2.249e-06	GCST90001871 || HVEM on T cell	HVEM on T cell	TRUE	reported	textfile	2	1	TRUE	NA
rs79388518	C	T	C	T	-0.5518	-0.00922163	0.0329	0.00589345	FALSE	FALSE	FALSE	jObgQv	1705001	0.989543	0.703598	Nasopharynx Cancer	TRUE	reported	textfile	18	1705002	1247	0.1189	3.802e-06	GCST90001871 || HVEM on T cell	HVEM on T cell	TRUE	reported	textfile	2	1	TRUE	NA
rs9870329	T	C	T	C	0.4262	0.0999547	0.0541	0.0324645	FALSE	FALSE	FALSE	jObgQv	126383266	0.757712	0.324016	Nasopharynx Cancer	TRUE	reported	textfile	3	126102109	1247	0.09482	7.617e-06	GCST90001871 || HVEM on T cell	HVEM on T cell	TRUE	reported	textfile	2	1	TRUE	NA
rs10011142	T	C	T	C	-0.1374	-0.065794	0.1991	0.0941487	FALSE	FALSE	FALSE	jObgQv	5013759	0.738887	0.197386	Nasopharynx Cancer	TRUE	reported	textfile	4	5015486	3579	0.03097	9.368e-06	GCST90001996 || CX3CR1 on CD14+ CD16+ monocyte	CX3CR1 on CD14+ CD16+ monocyte	TRUE	reported	textfile	2	1	TRUE	NA
rs10499824	T	C	T	C	0.439	-1.09176	0.0168	0.00108862	FALSE	FALSE	FALSE	jObgQv	75541772	0.542983	1.79475	Nasopharynx Cancer	TRUE	reported	textfile	7	75171091	3579	0.09702	6.226e-06	GCST90001996 || CX3CR1 on CD14+ CD16+ monocyte	CX3CR1 on CD14+ CD16+ monocyte	TRUE	reported	textfile	2	1	TRUE	NA
rs112450242	T	C	T	C	-1.107	-0.0507359	0.0035	0.0396731	FALSE	FALSE	FALSE	jObgQv	77276914	0.861626	0.291075	Nasopharynx Cancer	TRUE	reported	textfile	17	75272996	3579	0.2399	4.092e-06	GCST90001996 || CX3CR1 on CD14+ CD16+ monocyte	CX3CR1 on CD14+ CD16+ monocyte	TRUE	reported	textfile	2	1	TRUE	NA
rs117043578	T	C	T	C	2.527	-0.679452	4e-04	0.0101061	FALSE	FALSE	FALSE	jObgQv	103729131	0.229823	0.565826	Nasopharynx Cancer	TRUE	reported	textfile	13	104381481	3579	0.5709	9.913e-06	GCST90001996 || CX3CR1 on CD14+ CD16+ monocyte	CX3CR1 on CD14+ CD16+ monocyte	TRUE	reported	textfile	2	1	TRUE	NA
rs11768517	T	G	T	G	0.1326	0.00598083	0.3061	0.371784	FALSE	FALSE	FALSE	jObgQv	54852075	0.959944	0.119083	Nasopharynx Cancer	TRUE	reported	textfile	7	54919768	3579	0.02691	8.749e-07	GCST90001996 || CX3CR1 on CD14+ CD16+ monocyte	CX3CR1 on CD14+ CD16+ monocyte	TRUE	reported	textfile	2	1	TRUE	NA
rs117871360	G	A	G	A	-0.7288	-0.00727726	0.0056	0.0742248	FALSE	FALSE	FALSE	jObgQv	3832543	0.973724	0.220937	Nasopharynx Cancer	TRUE	reported	textfile	8	3690065	3579	0.1634	8.473e-06	GCST90001996 || CX3CR1 on CD14+ CD16+ monocyte	CX3CR1 on CD14+ CD16+ monocyte	TRUE	reported	textfile	2	1	TRUE	NA
rs117896307	C	T	C	T	-0.257	-0.0696195	0.0499	0.0212205	FALSE	FALSE	FALSE	jObgQv	72765785	0.859547	0.39344	Nasopharynx Cancer	TRUE	reported	textfile	18	70433020	3579	0.0576	8.356e-06	GCST90001996 || CX3CR1 on CD14+ CD16+ monocyte	CX3CR1 on CD14+ CD16+ monocyte	TRUE	reported	textfile	2	1	TRUE	NA
rs117940302	A	G	A	G	0.4039	-0.360431	0.0226	0.015432	FALSE	FALSE	FALSE	jObgQv	122822665	0.438579	0.465316	Nasopharynx Cancer	TRUE	reported	textfile	8	123834904	3579	0.08531	2.284e-06	GCST90001996 || CX3CR1 on CD14+ CD16+ monocyte	CX3CR1 on CD14+ CD16+ monocyte	TRUE	reported	textfile	2	1	TRUE	NA
rs12372861	G	C	G	C	-1.136	-0.649414	0.0022	0.00413439	FALSE	TRUE	FALSE	jObgQv	96196303	0.463893	0.886631	Nasopharynx Cancer	TRUE	reported	textfile	14	96662640	3579	0.2511	6.269e-06	GCST90001996 || CX3CR1 on CD14+ CD16+ monocyte	CX3CR1 on CD14+ CD16+ monocyte	TRUE	reported	textfile	2	1	TRUE	NA
rs1376624	C	T	C	T	0.1412	0.015591	0.2161	0.171487	FALSE	FALSE	FALSE	jObgQv	186906408	0.91796	0.151363	Nasopharynx Cancer	TRUE	reported	textfile	2	187771135	3579	0.03053	3.905e-06	GCST90001996 || CX3CR1 on CD14+ CD16+ monocyte	CX3CR1 on CD14+ CD16+ monocyte	TRUE	reported	textfile	2	1	TRUE	NA
rs139952138	T	G	T	G	-0.3522	-1.02562	0.027	0.00201268	FALSE	FALSE	FALSE	jObgQv	33197813	0.43357	1.3097	Nasopharynx Cancer	TRUE	reported	textfile	22	33593799	3579	0.0774	5.553e-06	GCST90001996 || CX3CR1 on CD14+ CD16+ monocyte	CX3CR1 on CD14+ CD16+ monocyte	TRUE	reported	textfile	2	1	TRUE	NA
rs143002526	A	T	A	T	-0.55	0.977578	0.0133	0.0172338	FALSE	TRUE	FALSE	jObgQv	184931844	0.0297262	0.449727	Nasopharynx Cancer	TRUE	reported	textfile	3	184649632	3579	0.1127	1.104e-06	GCST90001996 || CX3CR1 on CD14+ CD16+ monocyte	CX3CR1 on CD14+ CD16+ monocyte	TRUE	reported	textfile	2	1	TRUE	NA
rs148057702	T	C	T	C	-0.3442	0.0469349	0.0305	0.0189796	FALSE	FALSE	FALSE	jObgQv	97923214	0.910691	0.418436	Nasopharynx Cancer	TRUE	reported	textfile	7	97552526	3579	0.07454	4.013e-06	GCST90001996 || CX3CR1 on CD14+ CD16+ monocyte	CX3CR1 on CD14+ CD16+ monocyte	TRUE	reported	textfile	2	1	TRUE	NA
rs149100	G	T	G	T	-0.1347	-0.0604817	0.4225	0.334024	FALSE	FALSE	FALSE	jObgQv	162471247	0.62006	0.121997	Nasopharynx Cancer	TRUE	reported	textfile	1	162441037	3579	0.0251	8.486e-08	GCST90001996 || CX3CR1 on CD14+ CD16+ monocyte	CX3CR1 on CD14+ CD16+ monocyte	TRUE	reported	textfile	2	1	TRUE	NA
rs16843658	T	C	T	C	-0.3609	-0.45752	0.0309	0.0178788	FALSE	FALSE	FALSE	jObgQv	162702344	0.289969	0.432362	Nasopharynx Cancer	TRUE	reported	textfile	1	162672134	3579	0.07369	1.014e-06	GCST90001996 || CX3CR1 on CD14+ CD16+ monocyte	CX3CR1 on CD14+ CD16+ monocyte	TRUE	reported	textfile	2	1	TRUE	NA
rs16867973	G	A	G	A	0.1506	-0.0477757	0.165	0.115954	FALSE	FALSE	FALSE	jObgQv	101598051	0.787075	0.176875	Nasopharynx Cancer	TRUE	reported	textfile	8	102610279	3579	0.03374	8.302e-06	GCST90001996 || CX3CR1 on CD14+ CD16+ monocyte	CX3CR1 on CD14+ CD16+ monocyte	TRUE	reported	textfile	2	1	TRUE	NA
rs17095454	C	T	C	T	-1.15	1.81167	0.0029	0.00300236	FALSE	FALSE	FALSE	jObgQv	111573861	0.096303	1.08937	Nasopharynx Cancer	TRUE	reported	textfile	10	113333619	3579	0.2244	3.151e-07	GCST90001996 || CX3CR1 on CD14+ CD16+ monocyte	CX3CR1 on CD14+ CD16+ monocyte	TRUE	reported	textfile	2	1	TRUE	NA
rs17549676	A	G	A	G	-0.1916	-0.124859	0.0928	0.0408646	FALSE	FALSE	FALSE	jObgQv	63310828	0.657997	0.282054	Nasopharynx Cancer	TRUE	reported	textfile	16	63344732	3579	0.04281	7.845e-06	GCST90001996 || CX3CR1 on CD14+ CD16+ monocyte	CX3CR1 on CD14+ CD16+ monocyte	TRUE	reported	textfile	2	1	TRUE	NA
rs1801274	G	A	G	A	-0.4628	0.0722965	0.327	0.502452	FALSE	FALSE	FALSE	jObgQv	161509955	0.529829	0.115073	Nasopharynx Cancer	TRUE	reported	textfile	1	161479745	3579	0.02573	2.615e-69	GCST90001996 || CX3CR1 on CD14+ CD16+ monocyte	CX3CR1 on CD14+ CD16+ monocyte	TRUE	reported	textfile	2	1	TRUE	NA
rs182244806	T	C	T	C	-0.7264	-0.170649	0.0056	0.00871951	FALSE	FALSE	FALSE	jObgQv	68359411	0.783379	0.620725	Nasopharynx Cancer	TRUE	reported	textfile	15	68651749	3579	0.1613	6.932e-06	GCST90001996 || CX3CR1 on CD14+ CD16+ monocyte	CX3CR1 on CD14+ CD16+ monocyte	TRUE	reported	textfile	2	1	TRUE	NA
rs2649752	A	C	A	C	0.1581	0.103593	0.2677	0.299625	FALSE	FALSE	FALSE	jObgQv	39310314	0.411552	0.126153	Nasopharynx Cancer	TRUE	reported	textfile	3	39351805	3579	0.02862	3.511e-08	GCST90001996 || CX3CR1 on CD14+ CD16+ monocyte	CX3CR1 on CD14+ CD16+ monocyte	TRUE	reported	textfile	2	1	TRUE	NA
rs28491136	T	C	T	C	-0.1603	-0.0508349	0.1442	0.233352	FALSE	FALSE	FALSE	jObgQv	107245204	0.710984	0.137193	Nasopharynx Cancer	TRUE	reported	textfile	3	106964051	3579	0.03567	7.179e-06	GCST90001996 || CX3CR1 on CD14+ CD16+ monocyte	CX3CR1 on CD14+ CD16+ monocyte	TRUE	reported	textfile	2	1	TRUE	NA
rs372655475	T	G	T	G	-0.2806	-0.290892	0.0426	0.0696379	FALSE	FALSE	FALSE	jObgQv	68176890	0.206176	0.230109	Nasopharynx Cancer	TRUE	reported	textfile	6	68886782	3579	0.06317	9.185e-06	GCST90001996 || CX3CR1 on CD14+ CD16+ monocyte	CX3CR1 on CD14+ CD16+ monocyte	TRUE	reported	textfile	2	1	TRUE	NA
rs4957969	G	A	G	A	-0.2538	0.42959	0.9389	0.932133	FALSE	FALSE	FALSE	jObgQv	111622563	0.0644214	0.232305	Nasopharynx Cancer	TRUE	reported	textfile	5	110958260	3579	0.05341	2.099e-06	GCST90001996 || CX3CR1 on CD14+ CD16+ monocyte	CX3CR1 on CD14+ CD16+ monocyte	TRUE	reported	textfile	2	1	TRUE	NA
rs58215329	T	C	T	C	0.1816	-0.0382129	0.1157	0.0722615	FALSE	FALSE	FALSE	jObgQv	196738941	0.864176	0.223388	Nasopharynx Cancer	TRUE	reported	textfile	3	196465812	3579	0.03906	3.436e-06	GCST90001996 || CX3CR1 on CD14+ CD16+ monocyte	CX3CR1 on CD14+ CD16+ monocyte	TRUE	reported	textfile	2	1	TRUE	NA
rs59871438	C	T	C	T	-0.962	1.5545	0.0032	0.00103629	FALSE	FALSE	FALSE	jObgQv	96888847	0.335706	1.61476	Nasopharynx Cancer	TRUE	reported	textfile	15	97432077	3579	0.2124	6.143e-06	GCST90001996 || CX3CR1 on CD14+ CD16+ monocyte	CX3CR1 on CD14+ CD16+ monocyte	TRUE	reported	textfile	2	1	TRUE	NA
rs62170788	T	C	T	C	-0.2816	-0.0952946	0.0418	0.0719963	FALSE	FALSE	FALSE	jObgQv	170101879	0.662593	0.218398	Nasopharynx Cancer	TRUE	reported	textfile	2	170958389	3579	0.06155	4.926e-06	GCST90001996 || CX3CR1 on CD14+ CD16+ monocyte	CX3CR1 on CD14+ CD16+ monocyte	TRUE	reported	textfile	2	1	TRUE	NA
rs6952061	T	C	T	C	0.2141	0.284786	0.0745	0.0851468	FALSE	FALSE	FALSE	jObgQv	30420236	0.178028	0.211446	Nasopharynx Cancer	TRUE	reported	textfile	7	30459852	3579	0.04792	8.178e-06	GCST90001996 || CX3CR1 on CD14+ CD16+ monocyte	CX3CR1 on CD14+ CD16+ monocyte	TRUE	reported	textfile	2	1	TRUE	NA
rs72918158	A	G	A	G	-1.499	0.706625	0.0017	0.0300934	FALSE	FALSE	FALSE	jObgQv	87029687	0.00566683	0.255425	Nasopharynx Cancer	TRUE	reported	textfile	3	87078837	3579	0.3095	1.331e-06	GCST90001996 || CX3CR1 on CD14+ CD16+ monocyte	CX3CR1 on CD14+ CD16+ monocyte	TRUE	reported	textfile	2	1	TRUE	NA
rs74574092	C	T	C	T	0.2025	-0.322793	0.0915	0.0563172	FALSE	FALSE	FALSE	jObgQv	100643020	0.194246	0.248662	Nasopharynx Cancer	TRUE	reported	textfile	11	100513751	3579	0.04307	2.684e-06	GCST90001996 || CX3CR1 on CD14+ CD16+ monocyte	CX3CR1 on CD14+ CD16+ monocyte	TRUE	reported	textfile	2	1	TRUE	NA
rs7791415	T	C	T	C	-0.4614	0.103527	0.0166	0.042371	FALSE	FALSE	FALSE	jObgQv	44394179	0.718732	0.287451	Nasopharynx Cancer	TRUE	reported	textfile	7	44433778	3579	0.0962	1.686e-06	GCST90001996 || CX3CR1 on CD14+ CD16+ monocyte	CX3CR1 on CD14+ CD16+ monocyte	TRUE	reported	textfile	2	1	TRUE	NA
rs894107	C	T	C	T	0.1991	-0.140074	0.1167	0.178845	FALSE	FALSE	FALSE	jObgQv	71308893	0.347447	0.149086	Nasopharynx Cancer	TRUE	reported	textfile	11	71019939	3579	0.03898	3.414e-07	GCST90001996 || CX3CR1 on CD14+ CD16+ monocyte	CX3CR1 on CD14+ CD16+ monocyte	TRUE	reported	textfile	2	1	TRUE	NA
rs9542786	C	A	C	A	-0.2675	0.293544	0.95	0.937356	FALSE	FALSE	FALSE	jObgQv	71940495	0.212419	0.235412	Nasopharynx Cancer	TRUE	reported	textfile	13	72514633	3579	0.05713	2.936e-06	GCST90001996 || CX3CR1 on CD14+ CD16+ monocyte	CX3CR1 on CD14+ CD16+ monocyte	TRUE	reported	textfile	2	1	TRUE	NA
rs9823718	G	C	G	C	-0.3271	0.101665	0.132	0.0713963	FALSE	TRUE	FALSE	jObgQv	39252266	0.65371	0.226619	Nasopharynx Cancer	TRUE	reported	textfile	3	39293757	3579	0.03651	5.152e-19	GCST90001996 || CX3CR1 on CD14+ CD16+ monocyte	CX3CR1 on CD14+ CD16+ monocyte	TRUE	reported	textfile	2	1	TRUE	NA
rs10011663	G	A	G	A	0.1837	0.0267755	0.2411	0.238796	FALSE	FALSE	FALSE	jObgQv	189416926	0.843089	0.135268	Nasopharynx Cancer	TRUE	reported	textfile	4	190338080	1858	0.03783	1.298e-06	GCST90001525 || CD33dim HLA DR+ CD11b+ Absolute Count	CD33dim HLA DR+ CD11b+ Absolute Count	TRUE	reported	textfile	2	1	TRUE	NA
rs10025005	T	G	T	G	0.1934	0.0454986	0.7764	0.78033	FALSE	FALSE	FALSE	jObgQv	180367434	0.746856	0.140955	Nasopharynx Cancer	TRUE	reported	textfile	4	181288587	1858	0.03857	5.857e-07	GCST90001525 || CD33dim HLA DR+ CD11b+ Absolute Count	CD33dim HLA DR+ CD11b+ Absolute Count	TRUE	reported	textfile	2	1	TRUE	NA
rs11594395	G	C	G	C	0.514	0.124758	0.024	0.0113365	FALSE	TRUE	FALSE	jObgQv	2775806	0.816664	0.538127	Nasopharynx Cancer	TRUE	reported	textfile	10	2817998	1858	0.1111	3.944e-06	GCST90001525 || CD33dim HLA DR+ CD11b+ Absolute Count	CD33dim HLA DR+ CD11b+ Absolute Count	TRUE	reported	textfile	2	1	TRUE	NA
rs11631677	T	C	T	C	-0.1627	0.130731	0.5509	0.563499	FALSE	FALSE	FALSE	jObgQv	86104574	0.262504	0.116673	Nasopharynx Cancer	TRUE	reported	textfile	15	86647805	1858	0.03297	8.792e-07	GCST90001525 || CD33dim HLA DR+ CD11b+ Absolute Count	CD33dim HLA DR+ CD11b+ Absolute Count	TRUE	reported	textfile	2	1	TRUE	NA
rs11709025	T	C	T	C	0.1544	0.163698	0.3149	0.2291	FALSE	FALSE	FALSE	jObgQv	177721578	0.233632	0.13744	Nasopharynx Cancer	TRUE	reported	textfile	3	177439366	1858	0.03464	8.779e-06	GCST90001525 || CD33dim HLA DR+ CD11b+ Absolute Count	CD33dim HLA DR+ CD11b+ Absolute Count	TRUE	reported	textfile	2	1	TRUE	NA
rs1201940	C	T	C	T	-0.1483	-0.0314248	0.5073	0.592972	FALSE	FALSE	FALSE	jObgQv	60706449	0.787147	0.116381	Nasopharynx Cancer	TRUE	reported	textfile	20	59281507	1858	0.03248	5.33e-06	GCST90001525 || CD33dim HLA DR+ CD11b+ Absolute Count	CD33dim HLA DR+ CD11b+ Absolute Count	TRUE	reported	textfile	2	1	TRUE	NA
rs141080550	A	G	A	G	0.4746	0.0639158	0.0307	0.0185759	FALSE	FALSE	FALSE	jObgQv	110635598	0.882868	0.433813	Nasopharynx Cancer	TRUE	reported	textfile	13	111287945	1858	0.09273	3.41e-07	GCST90001525 || CD33dim HLA DR+ CD11b+ Absolute Count	CD33dim HLA DR+ CD11b+ Absolute Count	TRUE	reported	textfile	2	1	TRUE	NA
rs143383466	T	C	T	C	1.142	0.112667	0.0043	0.0407221	FALSE	FALSE	FALSE	jObgQv	196341195	0.7069	0.299627	Nasopharynx Cancer	TRUE	reported	textfile	3	196068066	1858	0.2466	3.905e-06	GCST90001525 || CD33dim HLA DR+ CD11b+ Absolute Count	CD33dim HLA DR+ CD11b+ Absolute Count	TRUE	reported	textfile	2	1	TRUE	NA
rs144894656	C	A	C	A	-0.7728	-1.04247	0.0094	0.00533412	FALSE	FALSE	FALSE	jObgQv	115459989	0.202667	0.81827	Nasopharynx Cancer	TRUE	reported	textfile	9	118222268	1858	0.1667	3.78e-06	GCST90001525 || CD33dim HLA DR+ CD11b+ Absolute Count	CD33dim HLA DR+ CD11b+ Absolute Count	TRUE	reported	textfile	2	1	TRUE	NA
rs145231100	A	G	A	G	-0.6579	-0.0875655	0.0137	0.0519548	FALSE	FALSE	FALSE	jObgQv	35561926	0.739587	0.263433	Nasopharynx Cancer	TRUE	reported	textfile	18	33141890	1858	0.1354	1.284e-06	GCST90001525 || CD33dim HLA DR+ CD11b+ Absolute Count	CD33dim HLA DR+ CD11b+ Absolute Count	TRUE	reported	textfile	2	1	TRUE	NA
rs148937000	T	G	T	G	1.666	-0.723041	0.0019	0.0132889	FALSE	FALSE	FALSE	jObgQv	93972408	0.157605	0.511645	Nasopharynx Cancer	TRUE	reported	textfile	1	94437964	1858	0.3755	9.657e-06	GCST90001525 || CD33dim HLA DR+ CD11b+ Absolute Count	CD33dim HLA DR+ CD11b+ Absolute Count	TRUE	reported	textfile	2	1	TRUE	NA
rs17721845	T	C	T	C	0.1862	-0.025949	0.2511	0.242104	FALSE	FALSE	FALSE	jObgQv	148913582	0.847865	0.135262	Nasopharynx Cancer	TRUE	reported	textfile	6	149234718	1858	0.03754	7.679e-07	GCST90001525 || CD33dim HLA DR+ CD11b+ Absolute Count	CD33dim HLA DR+ CD11b+ Absolute Count	TRUE	reported	textfile	2	1	TRUE	NA
rs1801274	G	A	G	A	0.2617	0.0722965	0.3334	0.502452	FALSE	FALSE	FALSE	jObgQv	161509955	0.529829	0.115073	Nasopharynx Cancer	TRUE	reported	textfile	1	161479745	1858	0.03479	8.341e-14	GCST90001525 || CD33dim HLA DR+ CD11b+ Absolute Count	CD33dim HLA DR+ CD11b+ Absolute Count	TRUE	reported	textfile	2	1	TRUE	NA
rs192715019	T	C	T	C	-0.5266	-0.534283	0.0277	0.00522375	FALSE	FALSE	FALSE	jObgQv	82693751	0.50742	0.806028	Nasopharynx Cancer	TRUE	reported	textfile	12	83087530	1858	0.09953	1.363e-07	GCST90001525 || CD33dim HLA DR+ CD11b+ Absolute Count	CD33dim HLA DR+ CD11b+ Absolute Count	TRUE	reported	textfile	2	1	TRUE	NA
rs2868992	G	T	G	T	-0.205	0.129273	0.1502	0.160958	FALSE	FALSE	FALSE	jObgQv	56005420	0.405331	0.15535	Nasopharynx Cancer	TRUE	reported	textfile	2	56232555	1858	0.04553	7.143e-06	GCST90001525 || CD33dim HLA DR+ CD11b+ Absolute Count	CD33dim HLA DR+ CD11b+ Absolute Count	TRUE	reported	textfile	2	1	TRUE	NA
rs331126	T	A	T	A	0.3092	-0.276767	0.9311	0.894614	FALSE	TRUE	FALSE	jObgQv	150011765	0.134814	0.185081	Nasopharynx Cancer	TRUE	reported	textfile	2	150868279	1858	0.06421	1.591e-06	GCST90001525 || CD33dim HLA DR+ CD11b+ Absolute Count	CD33dim HLA DR+ CD11b+ Absolute Count	TRUE	reported	textfile	2	1	TRUE	NA
rs4606283	T	C	T	C	0.1686	0.163524	0.7274	0.686535	FALSE	FALSE	FALSE	jObgQv	227393316	0.185158	0.123411	Nasopharynx Cancer	TRUE	reported	textfile	1	227581017	1858	0.03672	4.712e-06	GCST90001525 || CD33dim HLA DR+ CD11b+ Absolute Count	CD33dim HLA DR+ CD11b+ Absolute Count	TRUE	reported	textfile	2	1	TRUE	NA
rs58051708	G	A	G	A	-0.721	-0.265915	0.0102	0.00426335	FALSE	FALSE	FALSE	jObgQv	75002859	0.756119	0.856181	Nasopharynx Cancer	TRUE	reported	textfile	17	72998954	1858	0.159	6.124e-06	GCST90001525 || CD33dim HLA DR+ CD11b+ Absolute Count	CD33dim HLA DR+ CD11b+ Absolute Count	TRUE	reported	textfile	2	1	TRUE	NA
rs62146115	G	A	G	A	-0.2861	0.0661698	0.0753	0.0102389	FALSE	FALSE	FALSE	jObgQv	94791216	0.904091	0.549149	Nasopharynx Cancer	TRUE	reported	textfile	2	95456961	1858	0.06259	5.163e-06	GCST90001525 || CD33dim HLA DR+ CD11b+ Absolute Count	CD33dim HLA DR+ CD11b+ Absolute Count	TRUE	reported	textfile	2	1	TRUE	NA
rs62362950	T	C	T	C	-0.3383	0.231186	0.0597	0.0738814	FALSE	FALSE	FALSE	jObgQv	83708091	0.286652	0.216976	Nasopharynx Cancer	TRUE	reported	textfile	5	83003910	1858	0.0679	6.87e-07	GCST90001525 || CD33dim HLA DR+ CD11b+ Absolute Count	CD33dim HLA DR+ CD11b+ Absolute Count	TRUE	reported	textfile	2	1	TRUE	NA
rs71596080	C	T	C	T	0.2853	-0.186495	0.0826	0.0481189	FALSE	FALSE	FALSE	jObgQv	81755083	0.489543	0.269877	Nasopharynx Cancer	TRUE	reported	textfile	4	82676237	1858	0.0584	1.12e-06	GCST90001525 || CD33dim HLA DR+ CD11b+ Absolute Count	CD33dim HLA DR+ CD11b+ Absolute Count	TRUE	reported	textfile	2	1	TRUE	NA
rs73716755	C	G	C	G	-0.3748	0.00168082	0.0455	0.0518411	FALSE	TRUE	FALSE	jObgQv	116667959	0.994816	0.258722	Nasopharynx Cancer	TRUE	reported	textfile	7	116308013	1858	0.078	1.676e-06	GCST90001525 || CD33dim HLA DR+ CD11b+ Absolute Count	CD33dim HLA DR+ CD11b+ Absolute Count	TRUE	reported	textfile	2	1	TRUE	NA
rs74638799	G	A	G	A	0.2768	0.364456	0.0797	0.104881	FALSE	FALSE	FALSE	jObgQv	11499135	0.0533765	0.188655	Nasopharynx Cancer	TRUE	reported	textfile	12	11652069	1858	0.05971	3.813e-06	GCST90001525 || CD33dim HLA DR+ CD11b+ Absolute Count	CD33dim HLA DR+ CD11b+ Absolute Count	TRUE	reported	textfile	2	1	TRUE	NA
rs74851637	T	G	T	G	0.8135	0.142329	0.0091	0.0538412	FALSE	FALSE	FALSE	jObgQv	145513692	0.59022	0.264298	Nasopharynx Cancer	TRUE	reported	textfile	5	144893255	1858	0.1725	2.606e-06	GCST90001525 || CD33dim HLA DR+ CD11b+ Absolute Count	CD33dim HLA DR+ CD11b+ Absolute Count	TRUE	reported	textfile	2	1	TRUE	NA
rs76640602	A	G	A	G	0.5875	-0.382641	0.0202	0.00456585	FALSE	FALSE	FALSE	jObgQv	39341212	0.631894	0.798729	Nasopharynx Cancer	TRUE	reported	textfile	22	39737217	1858	0.1154	3.945e-07	GCST90001525 || CD33dim HLA DR+ CD11b+ Absolute Count	CD33dim HLA DR+ CD11b+ Absolute Count	TRUE	reported	textfile	2	1	TRUE	NA
rs78173101	G	C	G	C	-0.5888	-0.142725	0.0167	0.0483953	FALSE	TRUE	FALSE	jObgQv	149450974	0.599181	0.271558	Nasopharynx Cancer	TRUE	reported	textfile	5	148830537	1858	0.1268	3.685e-06	GCST90001525 || CD33dim HLA DR+ CD11b+ Absolute Count	CD33dim HLA DR+ CD11b+ Absolute Count	TRUE	reported	textfile	2	1	TRUE	NA
rs9510371	T	C	T	C	0.2146	0.115732	0.158	0.339768	FALSE	FALSE	FALSE	jObgQv	22835870	0.344262	0.122367	Nasopharynx Cancer	TRUE	reported	textfile	13	23410009	1858	0.04513	2.133e-06	GCST90001525 || CD33dim HLA DR+ CD11b+ Absolute Count	CD33dim HLA DR+ CD11b+ Absolute Count	TRUE	reported	textfile	2	1	TRUE	NA
rs10013442	A	G	A	G	0.1825	0.462462	0.0944	0.0428413	FALSE	FALSE	FALSE	jObgQv	185003041	0.0998045	0.280995	Nasopharynx Cancer	TRUE	reported	textfile	4	185924195	3427	0.04082	8.058e-06	GCST90001536 || CD45RA- CD4+ T cell %T cell	CD45RA- CD4+ T cell %T cell	TRUE	reported	textfile	2	1	TRUE	NA
rs11201613	A	G	A	G	-0.4646	0.0801799	0.0144	0.0480389	FALSE	FALSE	FALSE	jObgQv	85412861	0.772803	0.277719	Nasopharynx Cancer	TRUE	reported	textfile	10	87172617	3427	0.1007	4.116e-06	GCST90001536 || CD45RA- CD4+ T cell %T cell	CD45RA- CD4+ T cell %T cell	TRUE	reported	textfile	2	1	TRUE	NA
rs11579717	A	G	A	G	-0.9339	0.277046	0.0044	0.0750552	FALSE	FALSE	FALSE	jObgQv	200029993	0.207369	0.219732	Nasopharynx Cancer	TRUE	reported	textfile	1	199999121	3427	0.1786	1.793e-07	GCST90001536 || CD45RA- CD4+ T cell %T cell	CD45RA- CD4+ T cell %T cell	TRUE	reported	textfile	2	1	TRUE	NA
rs12160006	C	T	C	T	-0.1697	0.137865	0.1106	0.0732288	FALSE	FALSE	FALSE	jObgQv	32271256	0.530088	0.219574	Nasopharynx Cancer	TRUE	reported	textfile	22	32667243	3427	0.03778	7.315e-06	GCST90001536 || CD45RA- CD4+ T cell %T cell	CD45RA- CD4+ T cell %T cell	TRUE	reported	textfile	2	1	TRUE	NA
rs12448994	T	C	T	C	0.1905	0.061561	0.0925	0.135853	FALSE	FALSE	FALSE	jObgQv	939381	0.712935	0.167323	Nasopharynx Cancer	TRUE	reported	textfile	16	989381	3427	0.04089	3.276e-06	GCST90001536 || CD45RA- CD4+ T cell %T cell	CD45RA- CD4+ T cell %T cell	TRUE	reported	textfile	2	1	TRUE	NA
rs12498745	A	G	A	G	-2.198	-0.366346	6e-04	0.0366129	FALSE	FALSE	FALSE	jObgQv	98295617	0.237717	0.310276	Nasopharynx Cancer	TRUE	reported	textfile	4	99216768	3427	0.4387	5.725e-07	GCST90001536 || CD45RA- CD4+ T cell %T cell	CD45RA- CD4+ T cell %T cell	TRUE	reported	textfile	2	1	TRUE	NA
rs12712610	G	A	G	A	-0.1632	0.157963	0.2969	0.125272	FALSE	FALSE	FALSE	jObgQv	38670107	0.362052	0.173307	Nasopharynx Cancer	TRUE	reported	textfile	2	38897249	3427	0.02646	7.825e-10	GCST90001536 || CD45RA- CD4+ T cell %T cell	CD45RA- CD4+ T cell %T cell	TRUE	reported	textfile	2	1	TRUE	NA
rs1380699	G	A	G	A	-0.1468	-0.203272	0.2015	0.191023	FALSE	FALSE	FALSE	jObgQv	57679081	0.170443	0.148289	Nasopharynx Cancer	TRUE	reported	textfile	2	57906216	3427	0.03075	1.897e-06	GCST90001536 || CD45RA- CD4+ T cell %T cell	CD45RA- CD4+ T cell %T cell	TRUE	reported	textfile	2	1	TRUE	NA
rs138143706	A	G	A	G	-0.3731	0.560255	0.0207	0.0123786	FALSE	FALSE	FALSE	jObgQv	13138144	0.243252	0.480123	Nasopharynx Cancer	TRUE	reported	textfile	6	13138376	3427	0.08345	8.034e-06	GCST90001536 || CD45RA- CD4+ T cell %T cell	CD45RA- CD4+ T cell %T cell	TRUE	reported	textfile	2	1	TRUE	NA
rs142403852	C	T	C	T	-0.6934	0.0676282	0.0077	0.0140028	FALSE	FALSE	FALSE	jObgQv	86585366	0.885426	0.469332	Nasopharynx Cancer	TRUE	reported	textfile	12	86979143	3427	0.1433	1.366e-06	GCST90001536 || CD45RA- CD4+ T cell %T cell	CD45RA- CD4+ T cell %T cell	TRUE	reported	textfile	2	1	TRUE	NA
rs144196931	A	G	A	G	-0.3683	-0.41209	0.0229	0.0455047	FALSE	FALSE	FALSE	jObgQv	139548150	0.142145	0.280744	Nasopharynx Cancer	TRUE	reported	textfile	7	139232896	3427	0.08013	4.454e-06	GCST90001536 || CD45RA- CD4+ T cell %T cell	CD45RA- CD4+ T cell %T cell	TRUE	reported	textfile	2	1	TRUE	NA
rs150422994	G	C	G	C	-0.3206	-0.0795272	0.0306	0.018019	FALSE	TRUE	FALSE	jObgQv	20692327	0.855192	0.43577	Nasopharynx Cancer	TRUE	reported	textfile	1	21018820	3427	0.06789	2.42e-06	GCST90001536 || CD45RA- CD4+ T cell %T cell	CD45RA- CD4+ T cell %T cell	TRUE	reported	textfile	2	1	TRUE	NA
rs1550856	G	A	G	A	0.1562	-0.126495	0.7785	0.849557	FALSE	FALSE	FALSE	jObgQv	116793158	0.432337	0.161099	Nasopharynx Cancer	TRUE	reported	textfile	8	117805397	3427	0.02912	8.588e-08	GCST90001536 || CD45RA- CD4+ T cell %T cell	CD45RA- CD4+ T cell %T cell	TRUE	reported	textfile	2	1	TRUE	NA
rs1581998	G	T	G	T	-0.13	0.0759376	0.3166	0.241818	FALSE	FALSE	FALSE	jObgQv	157566052	0.571834	0.134319	Nasopharynx Cancer	TRUE	reported	textfile	1	157535842	3427	0.02593	5.659e-07	GCST90001536 || CD45RA- CD4+ T cell %T cell	CD45RA- CD4+ T cell %T cell	TRUE	reported	textfile	2	1	TRUE	NA
rs1626874	A	G	A	G	0.1388	0.0511181	0.2164	0.199718	FALSE	FALSE	FALSE	jObgQv	69228045	0.720615	0.142932	Nasopharynx Cancer	TRUE	reported	textfile	18	66895282	3427	0.0289	1.639e-06	GCST90001536 || CD45RA- CD4+ T cell %T cell	CD45RA- CD4+ T cell %T cell	TRUE	reported	textfile	2	1	TRUE	NA
rs17612648	G	C	G	C	-1.552	0.572694	0.0035	0.00503358	FALSE	TRUE	FALSE	jObgQv	198696788	0.49376	0.836856	Nasopharynx Cancer	TRUE	reported	textfile	1	198665917	3427	0.1948	2.196e-15	GCST90001536 || CD45RA- CD4+ T cell %T cell	CD45RA- CD4+ T cell %T cell	TRUE	reported	textfile	2	1	TRUE	NA
rs188628982	T	G	T	G	0.3353	0.16967	0.0261	0.00249161	FALSE	FALSE	FALSE	jObgQv	87254934	0.876666	1.09325	Nasopharynx Cancer	TRUE	reported	textfile	11	86965976	3427	0.07547	9.155e-06	GCST90001536 || CD45RA- CD4+ T cell %T cell	CD45RA- CD4+ T cell %T cell	TRUE	reported	textfile	2	1	TRUE	NA
rs190665193	G	A	G	A	-3.149	-0.310768	3e-04	0.0674135	FALSE	FALSE	FALSE	jObgQv	105821905	0.18939	0.236796	Nasopharynx Cancer	TRUE	reported	textfile	2	106438361	3427	0.6495	1.303e-06	GCST90001536 || CD45RA- CD4+ T cell %T cell	CD45RA- CD4+ T cell %T cell	TRUE	reported	textfile	2	1	TRUE	NA
rs543009646	T	C	T	C	-0.3734	-0.284762	0.0225	0.0216978	FALSE	FALSE	FALSE	jObgQv	16240390	0.49656	0.418822	Nasopharynx Cancer	TRUE	reported	textfile	16	16334247	3427	0.08419	9.514e-06	GCST90001536 || CD45RA- CD4+ T cell %T cell	CD45RA- CD4+ T cell %T cell	TRUE	reported	textfile	2	1	TRUE	NA
rs62539662	C	A	C	A	0.4998	0.502422	0.0117	0.0789738	FALSE	FALSE	FALSE	jObgQv	10237013	0.0220841	0.219502	Nasopharynx Cancer	TRUE	reported	textfile	9	10237013	3427	0.1093	5.005e-06	GCST90001536 || CD45RA- CD4+ T cell %T cell	CD45RA- CD4+ T cell %T cell	TRUE	reported	textfile	2	1	TRUE	NA
rs72795179	A	G	A	G	0.1112	0.0528379	0.4444	0.489431	FALSE	FALSE	FALSE	jObgQv	38704011	0.646391	0.11517	Nasopharynx Cancer	TRUE	reported	textfile	2	38931153	3427	0.02442	5.393e-06	GCST90001536 || CD45RA- CD4+ T cell %T cell	CD45RA- CD4+ T cell %T cell	TRUE	reported	textfile	2	1	TRUE	NA
rs73196629	G	A	G	A	-0.6057	-0.228335	0.0083	0.0678965	FALSE	FALSE	FALSE	jObgQv	18027567	0.323714	0.231377	Nasopharynx Cancer	TRUE	reported	textfile	21	19399885	3427	0.125	1.318e-06	GCST90001536 || CD45RA- CD4+ T cell %T cell	CD45RA- CD4+ T cell %T cell	TRUE	reported	textfile	2	1	TRUE	NA
rs74911099	C	T	C	T	-0.7845	-0.0457322	0.0048	0.0175075	FALSE	FALSE	FALSE	jObgQv	84934794	0.917105	0.439387	Nasopharynx Cancer	TRUE	reported	textfile	6	85644512	3427	0.1687	3.414e-06	GCST90001536 || CD45RA- CD4+ T cell %T cell	CD45RA- CD4+ T cell %T cell	TRUE	reported	textfile	2	1	TRUE	NA
rs7675607	G	T	G	T	-0.1152	0.0209578	0.6344	0.577594	FALSE	FALSE	FALSE	jObgQv	37883234	0.85751	0.116728	Nasopharynx Cancer	TRUE	reported	textfile	4	37884855	3427	0.02503	4.357e-06	GCST90001536 || CD45RA- CD4+ T cell %T cell	CD45RA- CD4+ T cell %T cell	TRUE	reported	textfile	2	1	TRUE	NA
rs79647440	T	C	T	C	-4.107	0.395041	4e-04	0.0251767	FALSE	FALSE	FALSE	jObgQv	142730453	0.299908	0.381081	Nasopharynx Cancer	TRUE	reported	textfile	7	142438302	3427	0.7699	1.018e-07	GCST90001536 || CD45RA- CD4+ T cell %T cell	CD45RA- CD4+ T cell %T cell	TRUE	reported	textfile	2	1	TRUE	NA
rs9271766	G	A	G	A	-0.1842	0.160381	0.782	0.75428	FALSE	FALSE	FALSE	jObgQv	32626392	0.23164	0.134082	Nasopharynx Cancer	TRUE	reported	textfile	6	32594169	3427	0.03445	9.543e-08	GCST90001536 || CD45RA- CD4+ T cell %T cell	CD45RA- CD4+ T cell %T cell	TRUE	reported	textfile	2	1	TRUE	NA
rs10013469	A	G	A	G	0.192	0.462071	0.0943	0.0427205	FALSE	FALSE	FALSE	jObgQv	185003122	0.0996896	0.280662	Nasopharynx Cancer	TRUE	reported	textfile	4	185924276	3427	0.04023	1.894e-06	GCST90001535 || CD45RA- CD4+ T cell %CD4+ T cell	CD45RA- CD4+ T cell %CD4+ T cell	TRUE	reported	textfile	2	1	TRUE	NA
rs10230422	A	G	A	G	0.1892	-0.0726116	0.087	0.0903157	FALSE	FALSE	FALSE	jObgQv	16392372	0.720583	0.203008	Nasopharynx Cancer	TRUE	reported	textfile	7	16431997	3427	0.04192	6.613e-06	GCST90001535 || CD45RA- CD4+ T cell %CD4+ T cell	CD45RA- CD4+ T cell %CD4+ T cell	TRUE	reported	textfile	2	1	TRUE	NA
rs10269315	T	C	T	C	0.6089	0.161122	0.9931	0.987216	FALSE	FALSE	FALSE	jObgQv	119420348	0.766346	0.542212	Nasopharynx Cancer	TRUE	reported	textfile	7	119060402	3427	0.1336	5.372e-06	GCST90001535 || CD45RA- CD4+ T cell %CD4+ T cell	CD45RA- CD4+ T cell %CD4+ T cell	TRUE	reported	textfile	2	1	TRUE	NA
rs10432663	C	T	C	T	-0.1402	0.104636	0.1959	0.207081	FALSE	FALSE	FALSE	jObgQv	41728322	0.456235	0.14044	Nasopharynx Cancer	TRUE	reported	textfile	2	41955462	3427	0.03003	3.144e-06	GCST90001535 || CD45RA- CD4+ T cell %CD4+ T cell	CD45RA- CD4+ T cell %CD4+ T cell	TRUE	reported	textfile	2	1	TRUE	NA
rs11124653	A	C	A	C	0.1345	0.0695029	0.5909	0.657305	FALSE	FALSE	FALSE	jObgQv	38885025	0.564477	0.120622	Nasopharynx Cancer	TRUE	reported	textfile	2	39112166	3427	0.02443	3.922e-08	GCST90001535 || CD45RA- CD4+ T cell %CD4+ T cell	CD45RA- CD4+ T cell %CD4+ T cell	TRUE	reported	textfile	2	1	TRUE	NA
rs114825362	C	G	C	G	-0.3913	0.149987	0.0201	0.00640217	FALSE	TRUE	FALSE	jObgQv	101060608	0.844316	0.763773	Nasopharynx Cancer	TRUE	reported	textfile	1	101526164	3427	0.08534	4.702e-06	GCST90001535 || CD45RA- CD4+ T cell %CD4+ T cell	CD45RA- CD4+ T cell %CD4+ T cell	TRUE	reported	textfile	2	1	TRUE	NA
rs11579717	A	G	A	G	-1.081	0.277046	0.0044	0.0750552	FALSE	FALSE	FALSE	jObgQv	200029993	0.207369	0.219732	Nasopharynx Cancer	TRUE	reported	textfile	1	199999121	3427	0.1759	8.87e-10	GCST90001535 || CD45RA- CD4+ T cell %CD4+ T cell	CD45RA- CD4+ T cell %CD4+ T cell	TRUE	reported	textfile	2	1	TRUE	NA
rs116794175	C	T	C	T	-0.8093	1.38925	0.0042	0.00131806	FALSE	FALSE	FALSE	jObgQv	194041078	0.3692	1.54709	Nasopharynx Cancer	TRUE	reported	textfile	1	194010208	3427	0.1824	9.424e-06	GCST90001535 || CD45RA- CD4+ T cell %CD4+ T cell	CD45RA- CD4+ T cell %CD4+ T cell	TRUE	reported	textfile	2	1	TRUE	NA
rs12121018	A	G	A	G	-0.1566	0.405018	0.1882	0.0584482	FALSE	FALSE	FALSE	jObgQv	93711039	0.0929351	0.241066	Nasopharynx Cancer	TRUE	reported	textfile	1	94176595	3427	0.03132	5.998e-07	GCST90001535 || CD45RA- CD4+ T cell %CD4+ T cell	CD45RA- CD4+ T cell %CD4+ T cell	TRUE	reported	textfile	2	1	TRUE	NA
rs1250600	G	T	G	T	-0.1145	-0.0180974	0.6733	0.689394	FALSE	FALSE	FALSE	jObgQv	79251093	0.884159	0.124211	Nasopharynx Cancer	TRUE	reported	textfile	10	81010850	3427	0.02553	7.581e-06	GCST90001535 || CD45RA- CD4+ T cell %CD4+ T cell	CD45RA- CD4+ T cell %CD4+ T cell	TRUE	reported	textfile	2	1	TRUE	NA
rs12712610	G	A	G	A	-0.1902	0.157963	0.2969	0.125272	FALSE	FALSE	FALSE	jObgQv	38670107	0.362052	0.173307	Nasopharynx Cancer	TRUE	reported	textfile	2	38897249	3427	0.02599	3.131e-13	GCST90001535 || CD45RA- CD4+ T cell %CD4+ T cell	CD45RA- CD4+ T cell %CD4+ T cell	TRUE	reported	textfile	2	1	TRUE	NA
rs141350785	C	G	C	G	-0.2543	0.116772	0.0461	0.116127	FALSE	TRUE	FALSE	jObgQv	5219439	0.514376	0.179087	Nasopharynx Cancer	TRUE	reported	textfile	11	5240669	3427	0.0556	4.95e-06	GCST90001535 || CD45RA- CD4+ T cell %CD4+ T cell	CD45RA- CD4+ T cell %CD4+ T cell	TRUE	reported	textfile	2	1	TRUE	NA
rs146329634	T	C	T	C	0.3128	0.517243	0.0328	0.0185017	FALSE	FALSE	FALSE	jObgQv	88967255	0.239718	0.439947	Nasopharynx Cancer	TRUE	reported	textfile	14	89433599	3427	0.06543	1.822e-06	GCST90001535 || CD45RA- CD4+ T cell %CD4+ T cell	CD45RA- CD4+ T cell %CD4+ T cell	TRUE	reported	textfile	2	1	TRUE	NA
rs146674398	T	C	T	C	-0.4158	-0.201947	0.0159	0.0541428	FALSE	FALSE	FALSE	jObgQv	187971600	0.437207	0.259933	Nasopharynx Cancer	TRUE	reported	textfile	1	187940731	3427	0.09372	9.441e-06	GCST90001535 || CD45RA- CD4+ T cell %CD4+ T cell	CD45RA- CD4+ T cell %CD4+ T cell	TRUE	reported	textfile	2	1	TRUE	NA
rs150607181	C	G	C	G	-0.4267	-0.264063	0.0168	0.0177878	FALSE	TRUE	FALSE	jObgQv	239517251	0.54618	0.437557	Nasopharynx Cancer	TRUE	reported	textfile	1	239680551	3427	0.09412	6.011e-06	GCST90001535 || CD45RA- CD4+ T cell %CD4+ T cell	CD45RA- CD4+ T cell %CD4+ T cell	TRUE	reported	textfile	2	1	TRUE	NA
rs17612648	G	C	G	C	-1.55	0.572694	0.0035	0.00503358	FALSE	TRUE	FALSE	jObgQv	198696788	0.49376	0.836856	Nasopharynx Cancer	TRUE	reported	textfile	1	198665917	3427	0.192	9.581e-16	GCST90001535 || CD45RA- CD4+ T cell %CD4+ T cell	CD45RA- CD4+ T cell %CD4+ T cell	TRUE	reported	textfile	2	1	TRUE	NA
rs183293285	T	C	T	C	-0.425	-0.0162157	0.0171	0.0206769	FALSE	FALSE	FALSE	jObgQv	75868499	0.969084	0.418385	Nasopharynx Cancer	TRUE	reported	textfile	3	75917650	3427	0.09182	3.813e-06	GCST90001535 || CD45RA- CD4+ T cell %CD4+ T cell	CD45RA- CD4+ T cell %CD4+ T cell	TRUE	reported	textfile	2	1	TRUE	NA
rs1849779	T	C	T	C	-0.1119	0.150362	0.3826	0.382662	FALSE	FALSE	FALSE	jObgQv	43280984	0.204629	0.118538	Nasopharynx Cancer	TRUE	reported	textfile	12	43674787	3427	0.02448	5.041e-06	GCST90001535 || CD45RA- CD4+ T cell %CD4+ T cell	CD45RA- CD4+ T cell %CD4+ T cell	TRUE	reported	textfile	2	1	TRUE	NA
rs2252009	G	T	G	T	0.1373	0.0115532	0.1773	0.299476	FALSE	FALSE	FALSE	jObgQv	3164441	0.926962	0.126033	Nasopharynx Cancer	TRUE	reported	textfile	16	3214442	3427	0.03055	7.22e-06	GCST90001535 || CD45RA- CD4+ T cell %CD4+ T cell	CD45RA- CD4+ T cell %CD4+ T cell	TRUE	reported	textfile	2	1	TRUE	NA
rs62341785	G	A	G	A	0.1329	0.206175	0.2022	0.155421	FALSE	FALSE	FALSE	jObgQv	7271909	0.192117	0.158068	Nasopharynx Cancer	TRUE	reported	textfile	5	7272022	3427	0.02929	5.943e-06	GCST90001535 || CD45RA- CD4+ T cell %CD4+ T cell	CD45RA- CD4+ T cell %CD4+ T cell	TRUE	reported	textfile	2	1	TRUE	NA
rs71569312	T	C	T	C	0.4277	0.52527	0.0177	0.024243	FALSE	FALSE	FALSE	jObgQv	35862257	0.156433	0.370647	Nasopharynx Cancer	TRUE	reported	textfile	6	35830034	3427	0.09186	3.346e-06	GCST90001535 || CD45RA- CD4+ T cell %CD4+ T cell	CD45RA- CD4+ T cell %CD4+ T cell	TRUE	reported	textfile	2	1	TRUE	NA
rs7216330	T	C	T	C	-0.1152	0.119285	0.5057	0.601512	FALSE	FALSE	FALSE	jObgQv	4199092	0.308558	0.117147	Nasopharynx Cancer	TRUE	reported	textfile	17	4102387	3427	0.02407	1.771e-06	GCST90001535 || CD45RA- CD4+ T cell %CD4+ T cell	CD45RA- CD4+ T cell %CD4+ T cell	TRUE	reported	textfile	2	1	TRUE	NA
rs72613709	G	T	G	T	0.2888	0.0130113	0.0376	0.0939606	FALSE	FALSE	FALSE	jObgQv	196196043	0.947688	0.198313	Nasopharynx Cancer	TRUE	reported	textfile	2	197060767	3427	0.06249	3.938e-06	GCST90001535 || CD45RA- CD4+ T cell %CD4+ T cell	CD45RA- CD4+ T cell %CD4+ T cell	TRUE	reported	textfile	2	1	TRUE	NA
rs73189225	A	G	A	G	-0.1661	0.028539	0.1103	0.302587	FALSE	FALSE	FALSE	jObgQv	108534022	0.819629	0.125159	Nasopharynx Cancer	TRUE	reported	textfile	12	108927798	3427	0.03716	8.121e-06	GCST90001535 || CD45RA- CD4+ T cell %CD4+ T cell	CD45RA- CD4+ T cell %CD4+ T cell	TRUE	reported	textfile	2	1	TRUE	NA
rs76139558	C	G	C	G	0.6888	-0.148848	0.0067	0.00311384	FALSE	TRUE	FALSE	jObgQv	2745168	0.873264	0.933136	Nasopharynx Cancer	TRUE	reported	textfile	10	2787360	3427	0.1394	8.184e-07	GCST90001535 || CD45RA- CD4+ T cell %CD4+ T cell	CD45RA- CD4+ T cell %CD4+ T cell	TRUE	reported	textfile	2	1	TRUE	NA
rs76201922	G	C	G	C	-0.3839	0.101338	0.0193	0.0386531	FALSE	TRUE	FALSE	jObgQv	226576738	0.735611	0.300109	Nasopharynx Cancer	TRUE	reported	textfile	1	226764439	3427	0.08517	6.774e-06	GCST90001535 || CD45RA- CD4+ T cell %CD4+ T cell	CD45RA- CD4+ T cell %CD4+ T cell	TRUE	reported	textfile	2	1	TRUE	NA
rs76516339	T	A	T	A	-0.1648	-0.100273	0.1533	0.262759	FALSE	TRUE	FALSE	jObgQv	76575380	0.44485	0.131242	Nasopharynx Cancer	TRUE	reported	textfile	18	74287337	3427	0.03213	3.054e-07	GCST90001535 || CD45RA- CD4+ T cell %CD4+ T cell	CD45RA- CD4+ T cell %CD4+ T cell	TRUE	reported	textfile	2	1	TRUE	NA
rs7700617	A	C	A	C	-0.1075	0.0887004	0.4181	0.629438	FALSE	FALSE	FALSE	jObgQv	39546604	0.455678	0.118904	Nasopharynx Cancer	TRUE	reported	textfile	5	39546706	3427	0.02387	6.867e-06	GCST90001535 || CD45RA- CD4+ T cell %CD4+ T cell	CD45RA- CD4+ T cell %CD4+ T cell	TRUE	reported	textfile	2	1	TRUE	NA
rs9271766	G	A	G	A	-0.1619	0.160381	0.782	0.75428	FALSE	FALSE	FALSE	jObgQv	32626392	0.23164	0.134082	Nasopharynx Cancer	TRUE	reported	textfile	6	32594169	3427	0.03361	1.509e-06	GCST90001535 || CD45RA- CD4+ T cell %CD4+ T cell	CD45RA- CD4+ T cell %CD4+ T cell	TRUE	reported	textfile	2	1	TRUE	NA
rs931555	T	C	T	C	-0.1246	-0.126421	0.2613	0.395368	FALSE	FALSE	FALSE	jObgQv	35803475	0.285892	0.118463	Nasopharynx Cancer	TRUE	reported	textfile	5	35803577	3427	0.02807	9.252e-06	GCST90001535 || CD45RA- CD4+ T cell %CD4+ T cell	CD45RA- CD4+ T cell %CD4+ T cell	TRUE	reported	textfile	2	1	TRUE	NA
rs10018308	G	A	G	A	0.1198	0.0369754	0.3441	0.314161	FALSE	FALSE	FALSE	jObgQv	119736744	0.766057	0.124271	Nasopharynx Cancer	TRUE	reported	textfile	4	120657899	3656	0.0268	8.09e-06	GCST90001407 || Memory B cell Absolute Count	Memory B cell Absolute Count	TRUE	reported	textfile	2	1	TRUE	NA
rs11653761	T	G	T	G	-0.1161	0.176682	0.592	0.598094	FALSE	FALSE	FALSE	jObgQv	2813241	0.132018	0.117304	Nasopharynx Cancer	TRUE	reported	textfile	17	2716535	3656	0.02478	2.938e-06	GCST90001407 || Memory B cell Absolute Count	Memory B cell Absolute Count	TRUE	reported	textfile	2	1	TRUE	NA
rs12216018	T	C	T	C	-0.1641	0.00312266	0.1415	0.231071	FALSE	FALSE	FALSE	jObgQv	130193445	0.981766	0.136633	Nasopharynx Cancer	TRUE	reported	textfile	6	130514590	3656	0.03601	5.394e-06	GCST90001407 || Memory B cell Absolute Count	Memory B cell Absolute Count	TRUE	reported	textfile	2	1	TRUE	NA
rs12763172	C	T	C	T	0.1259	0.0451846	0.7213	0.544082	FALSE	FALSE	FALSE	jObgQv	83687763	0.695646	0.115501	Nasopharynx Cancer	TRUE	reported	textfile	10	85447519	3656	0.02783	6.268e-06	GCST90001407 || Memory B cell Absolute Count	Memory B cell Absolute Count	TRUE	reported	textfile	2	1	TRUE	NA
rs12874404	G	A	G	A	0.173	0.0806381	0.3256	0.0353984	FALSE	FALSE	FALSE	jObgQv	108341146	0.793701	0.308359	Nasopharynx Cancer	TRUE	reported	textfile	13	108993494	3656	0.02661	9.139e-11	GCST90001407 || Memory B cell Absolute Count	Memory B cell Absolute Count	TRUE	reported	textfile	2	1	TRUE	NA
rs139196765	G	A	G	A	1.204	2.36956	0.0025	0.0048489	FALSE	FALSE	FALSE	jObgQv	24488617	0.0217947	1.03297	Nasopharynx Cancer	TRUE	reported	textfile	15	24733764	3656	0.2523	1.898e-06	GCST90001407 || Memory B cell Absolute Count	Memory B cell Absolute Count	TRUE	reported	textfile	2	1	TRUE	NA
rs144295598	A	G	A	G	0.6102	1.3238	0.0103	0.0083444	FALSE	FALSE	FALSE	jObgQv	44768291	0.0345971	0.626491	Nasopharynx Cancer	TRUE	reported	textfile	22	45164171	3656	0.1207	4.463e-07	GCST90001407 || Memory B cell Absolute Count	Memory B cell Absolute Count	TRUE	reported	textfile	2	1	TRUE	NA
rs16867231	A	G	A	G	0.538	-0.132949	0.0108	0.0255982	FALSE	FALSE	FALSE	jObgQv	180185296	0.710585	0.358285	Nasopharynx Cancer	TRUE	reported	textfile	2	181050023	3656	0.1157	3.449e-06	GCST90001407 || Memory B cell Absolute Count	Memory B cell Absolute Count	TRUE	reported	textfile	2	1	TRUE	NA
rs17708396	A	C	A	C	2.504	0.266188	5e-04	0.0621791	FALSE	FALSE	FALSE	jObgQv	149030687	0.281247	0.247037	Nasopharynx Cancer	TRUE	reported	textfile	5	148410250	3656	0.522	1.677e-06	GCST90001407 || Memory B cell Absolute Count	Memory B cell Absolute Count	TRUE	reported	textfile	2	1	TRUE	NA
rs2879633	A	G	A	G	-0.1301	0.11914	0.2884	0.320642	FALSE	FALSE	FALSE	jObgQv	51997290	0.332235	0.122872	Nasopharynx Cancer	TRUE	reported	textfile	10	53757050	3656	0.02775	2.843e-06	GCST90001407 || Memory B cell Absolute Count	Memory B cell Absolute Count	TRUE	reported	textfile	2	1	TRUE	NA
rs36072728	T	C	T	C	0.305	0.00505734	0.0356	0.125288	FALSE	FALSE	FALSE	jObgQv	29427099	0.976864	0.174388	Nasopharynx Cancer	TRUE	reported	textfile	11	29448646	3656	0.06718	5.808e-06	GCST90001407 || Memory B cell Absolute Count	Memory B cell Absolute Count	TRUE	reported	textfile	2	1	TRUE	NA
rs557577736	G	A	G	A	1.829	0.687155	0.001	0.0056888	FALSE	FALSE	FALSE	jObgQv	45649957	0.348422	0.732844	Nasopharynx Cancer	TRUE	reported	textfile	13	46224092	3656	0.3891	2.687e-06	GCST90001407 || Memory B cell Absolute Count	Memory B cell Absolute Count	TRUE	reported	textfile	2	1	TRUE	NA
rs61997631	G	C	G	C	-0.2972	-0.0308572	0.0432	0.0606849	FALSE	TRUE	FALSE	jObgQv	104134583	0.898515	0.241946	Nasopharynx Cancer	TRUE	reported	textfile	14	104600920	3656	0.06141	1.357e-06	GCST90001407 || Memory B cell Absolute Count	Memory B cell Absolute Count	TRUE	reported	textfile	2	1	TRUE	NA
rs74565175	A	G	A	G	0.1371	-0.182153	0.2009	0.118864	FALSE	FALSE	FALSE	jObgQv	81741262	0.30901	0.179055	Nasopharynx Cancer	TRUE	reported	textfile	7	81370578	3656	0.03052	7.274e-06	GCST90001407 || Memory B cell Absolute Count	Memory B cell Absolute Count	TRUE	reported	textfile	2	1	TRUE	NA
rs77643931	G	T	G	T	0.1235	0.0502696	0.2798	0.116053	FALSE	FALSE	FALSE	jObgQv	126408762	0.778976	0.179115	Nasopharynx Cancer	TRUE	reported	textfile	9	129171041	3656	0.02777	8.974e-06	GCST90001407 || Memory B cell Absolute Count	Memory B cell Absolute Count	TRUE	reported	textfile	2	1	TRUE	NA
rs77762131	C	G	C	G	0.2713	0.719345	0.045	0.00756922	FALSE	TRUE	FALSE	jObgQv	95739501	0.275809	0.660082	Nasopharynx Cancer	TRUE	reported	textfile	14	96205838	3656	0.05795	2.945e-06	GCST90001407 || Memory B cell Absolute Count	Memory B cell Absolute Count	TRUE	reported	textfile	2	1	TRUE	NA
rs9614226	G	T	G	T	-0.4235	0.395262	0.9792	0.978176	FALSE	FALSE	FALSE	jObgQv	44292270	0.306131	0.386234	Nasopharynx Cancer	TRUE	reported	textfile	22	44688150	3656	0.08713	1.221e-06	GCST90001407 || Memory B cell Absolute Count	Memory B cell Absolute Count	TRUE	reported	textfile	2	1	TRUE	NA
rs10022333	G	C	G	C	-0.1337	-0.15344	0.2527	0.22816	FALSE	TRUE	FALSE	jObgQv	19360744	0.263377	0.137191	Nasopharynx Cancer	TRUE	reported	textfile	4	19362367	2910	0.02982	7.583e-06	GCST90002098 || CD45RA on naive CD4+ T cell	CD45RA on naive CD4+ T cell	TRUE	reported	textfile	2	1	TRUE	NA
rs113885925	T	C	T	C	0.4252	0.501106	0.0203	0.0122014	FALSE	FALSE	FALSE	jObgQv	37866964	0.320549	0.50447	Nasopharynx Cancer	TRUE	reported	textfile	2	38094107	2910	0.09388	6.155e-06	GCST90002098 || CD45RA on naive CD4+ T cell	CD45RA on naive CD4+ T cell	TRUE	reported	textfile	2	1	TRUE	NA
rs115645435	C	T	C	T	0.4693	-0.477309	0.0153	0.0173176	FALSE	FALSE	FALSE	jObgQv	22089972	0.269263	0.432047	Nasopharynx Cancer	TRUE	reported	textfile	4	22091595	2910	0.1042	6.92e-06	GCST90002098 || CD45RA on naive CD4+ T cell	CD45RA on naive CD4+ T cell	TRUE	reported	textfile	2	1	TRUE	NA
rs11579717	A	G	A	G	1.394	0.277046	0.0045	0.0750552	FALSE	FALSE	FALSE	jObgQv	200029993	0.207369	0.219732	Nasopharynx Cancer	TRUE	reported	textfile	1	199999121	2910	0.191	3.788e-13	GCST90002098 || CD45RA on naive CD4+ T cell	CD45RA on naive CD4+ T cell	TRUE	reported	textfile	2	1	TRUE	NA
rs117626397	G	A	G	A	2.551	-0.138164	5e-04	0.0153736	FALSE	FALSE	FALSE	jObgQv	129625654	0.768555	0.469522	Nasopharynx Cancer	TRUE	reported	textfile	10	131423918	2910	0.5596	5.361e-06	GCST90002098 || CD45RA on naive CD4+ T cell	CD45RA on naive CD4+ T cell	TRUE	reported	textfile	2	1	TRUE	NA
rs12730924	G	A	G	A	0.1271	-0.0240215	0.2859	0.332287	FALSE	FALSE	FALSE	jObgQv	10810806	0.84537	0.123168	Nasopharynx Cancer	TRUE	reported	textfile	1	10870863	2910	0.02865	9.449e-06	GCST90002098 || CD45RA on naive CD4+ T cell	CD45RA on naive CD4+ T cell	TRUE	reported	textfile	2	1	TRUE	NA
rs138915779	A	C	A	C	1.33	0.726361	0.0036	0.0163449	FALSE	FALSE	FALSE	jObgQv	190110040	0.111872	0.456878	Nasopharynx Cancer	TRUE	reported	textfile	1	190079170	2910	0.2281	6.189e-09	GCST90002098 || CD45RA on naive CD4+ T cell	CD45RA on naive CD4+ T cell	TRUE	reported	textfile	2	1	TRUE	NA
rs139544135	T	C	T	C	0.3938	0.0285592	0.0223	0.00881081	FALSE	FALSE	FALSE	jObgQv	37658141	0.961299	0.58857	Nasopharynx Cancer	TRUE	reported	textfile	2	37885284	2910	0.08713	6.456e-06	GCST90002098 || CD45RA on naive CD4+ T cell	CD45RA on naive CD4+ T cell	TRUE	reported	textfile	2	1	TRUE	NA
rs145947216	T	C	T	C	0.7147	0.233085	0.0375	0.00741915	FALSE	FALSE	FALSE	jObgQv	38369532	0.724373	0.661007	Nasopharynx Cancer	TRUE	reported	textfile	2	38596674	2910	0.07055	9.978e-24	GCST90002098 || CD45RA on naive CD4+ T cell	CD45RA on naive CD4+ T cell	TRUE	reported	textfile	2	1	TRUE	NA
rs147692482	T	C	T	C	0.6089	0.643681	0.0246	0.0145686	FALSE	FALSE	FALSE	jObgQv	39637102	0.159369	0.45742	Nasopharynx Cancer	TRUE	reported	textfile	2	39864242	2910	0.08426	6.319e-13	GCST90002098 || CD45RA on naive CD4+ T cell	CD45RA on naive CD4+ T cell	TRUE	reported	textfile	2	1	TRUE	NA
rs1641548	T	C	T	C	0.176	-0.0418009	0.1533	0.1381	FALSE	FALSE	FALSE	jObgQv	7671461	0.803579	0.168066	Nasopharynx Cancer	TRUE	reported	textfile	17	7574779	2910	0.03597	1.045e-06	GCST90002098 || CD45RA on naive CD4+ T cell	CD45RA on naive CD4+ T cell	TRUE	reported	textfile	2	1	TRUE	NA
rs17612648	G	C	G	C	2.107	0.572694	0.0034	0.00503358	FALSE	TRUE	FALSE	jObgQv	198696788	0.49376	0.836856	Nasopharynx Cancer	TRUE	reported	textfile	1	198665917	2910	0.2116	5.437e-23	GCST90002098 || CD45RA on naive CD4+ T cell	CD45RA on naive CD4+ T cell	TRUE	reported	textfile	2	1	TRUE	NA
rs182240059	G	C	G	C	0.6602	0.237394	0.0351	0.0152802	FALSE	TRUE	FALSE	jObgQv	38728277	0.606598	0.461016	Nasopharynx Cancer	TRUE	reported	textfile	2	38955419	2910	0.07094	2.531e-20	GCST90002098 || CD45RA on naive CD4+ T cell	CD45RA on naive CD4+ T cell	TRUE	reported	textfile	2	1	TRUE	NA
rs187089343	C	A	C	A	1.023	-0.520579	0.004	0.0142975	FALSE	FALSE	FALSE	jObgQv	182122403	0.302457	0.504839	Nasopharynx Cancer	TRUE	reported	textfile	1	182091538	2910	0.206	7.125e-07	GCST90002098 || CD45RA on naive CD4+ T cell	CD45RA on naive CD4+ T cell	TRUE	reported	textfile	2	1	TRUE	NA
rs28590272	G	A	G	A	0.1304	0.0725659	0.2668	0.419767	FALSE	FALSE	FALSE	jObgQv	50321067	0.535333	0.117063	Nasopharynx Cancer	TRUE	reported	textfile	7	50360663	2910	0.02937	9.359e-06	GCST90002098 || CD45RA on naive CD4+ T cell	CD45RA on naive CD4+ T cell	TRUE	reported	textfile	2	1	TRUE	NA
rs34558770	T	C	T	C	0.4963	0.452952	0.1871	0.0575589	FALSE	FALSE	FALSE	jObgQv	38705898	0.0679516	0.248148	Nasopharynx Cancer	TRUE	reported	textfile	2	38933040	2910	0.03241	5.75e-51	GCST90002098 || CD45RA on naive CD4+ T cell	CD45RA on naive CD4+ T cell	TRUE	reported	textfile	2	1	TRUE	NA
rs34645541	A	C	A	C	0.6063	-0.198205	0.0096	0.0201533	FALSE	FALSE	FALSE	jObgQv	195906475	0.627766	0.408776	Nasopharynx Cancer	TRUE	reported	textfile	1	195875605	2910	0.1341	6.431e-06	GCST90002098 || CD45RA on naive CD4+ T cell	CD45RA on naive CD4+ T cell	TRUE	reported	textfile	2	1	TRUE	NA
rs35550194	A	G	A	G	0.3391	-0.165236	0.0375	0.0600624	FALSE	FALSE	FALSE	jObgQv	10598079	0.503199	0.246817	Nasopharynx Cancer	TRUE	reported	textfile	3	10639764	2910	0.06779	6.001e-07	GCST90002098 || CD45RA on naive CD4+ T cell	CD45RA on naive CD4+ T cell	TRUE	reported	textfile	2	1	TRUE	NA
rs35592432	C	G	C	G	-0.4046	0.222343	0.0259	0.0246687	FALSE	TRUE	FALSE	jObgQv	71306089	0.545708	0.367993	Nasopharynx Cancer	TRUE	reported	textfile	3	71355240	2910	0.08034	5.048e-07	GCST90002098 || CD45RA on naive CD4+ T cell	CD45RA on naive CD4+ T cell	TRUE	reported	textfile	2	1	TRUE	NA
rs531042	T	G	T	G	-0.1404	-0.0857084	0.7608	0.829192	FALSE	FALSE	FALSE	jObgQv	124558307	0.572223	0.151755	Nasopharynx Cancer	TRUE	reported	textfile	6	124879453	2910	0.03111	6.654e-06	GCST90002098 || CD45RA on naive CD4+ T cell	CD45RA on naive CD4+ T cell	TRUE	reported	textfile	2	1	TRUE	NA
rs55733272	C	G	C	G	0.1463	-0.121369	0.194	0.221976	FALSE	TRUE	FALSE	jObgQv	4765017	0.388157	0.140642	Nasopharynx Cancer	TRUE	reported	textfile	18	4765016	2910	0.0328	8.47e-06	GCST90002098 || CD45RA on naive CD4+ T cell	CD45RA on naive CD4+ T cell	TRUE	reported	textfile	2	1	TRUE	NA
rs61913600	G	A	G	A	0.1272	0.073287	0.332	0.352187	FALSE	FALSE	FALSE	jObgQv	12731423	0.546399	0.121504	Nasopharynx Cancer	TRUE	reported	textfile	12	12884357	2910	0.0278	4.917e-06	GCST90002098 || CD45RA on naive CD4+ T cell	CD45RA on naive CD4+ T cell	TRUE	reported	textfile	2	1	TRUE	NA
rs61938012	A	G	A	G	-0.1286	0.29586	0.2789	0.293294	FALSE	FALSE	FALSE	jObgQv	119088943	0.0192748	0.126427	Nasopharynx Cancer	TRUE	reported	textfile	12	119526748	2910	0.02895	9.221e-06	GCST90002098 || CD45RA on naive CD4+ T cell	CD45RA on naive CD4+ T cell	TRUE	reported	textfile	2	1	TRUE	NA
rs62328019	T	C	T	C	0.2505	0.0902987	0.0565	0.0936151	FALSE	FALSE	FALSE	jObgQv	146770103	0.649039	0.198416	Nasopharynx Cancer	TRUE	reported	textfile	4	147691255	2910	0.05636	9.153e-06	GCST90002098 || CD45RA on naive CD4+ T cell	CD45RA on naive CD4+ T cell	TRUE	reported	textfile	2	1	TRUE	NA
rs72859264	A	G	A	G	-0.4805	0.107902	0.0139	0.0349877	FALSE	FALSE	FALSE	jObgQv	11282686	0.728457	0.310797	Nasopharynx Cancer	TRUE	reported	textfile	11	11304233	2910	0.108	8.933e-06	GCST90002098 || CD45RA on naive CD4+ T cell	CD45RA on naive CD4+ T cell	TRUE	reported	textfile	2	1	TRUE	NA
rs75425544	T	C	T	C	-0.4207	-0.115942	0.0192	0.0114124	FALSE	FALSE	FALSE	jObgQv	33003422	0.828043	0.533771	Nasopharynx Cancer	TRUE	reported	textfile	20	31591228	2910	0.09318	6.585e-06	GCST90002098 || CD45RA on naive CD4+ T cell	CD45RA on naive CD4+ T cell	TRUE	reported	textfile	2	1	TRUE	NA
rs7605193	G	T	G	T	-0.3245	-0.306627	0.0643	0.0560925	FALSE	FALSE	FALSE	jObgQv	38470970	0.220543	0.25029	Nasopharynx Cancer	TRUE	reported	textfile	2	38698112	2910	0.05318	1.19e-09	GCST90002098 || CD45RA on naive CD4+ T cell	CD45RA on naive CD4+ T cell	TRUE	reported	textfile	2	1	TRUE	NA
rs79000121	G	A	G	A	-0.3227	0.387662	0.0416	0.0741901	FALSE	FALSE	FALSE	jObgQv	10086737	0.0817692	0.222729	Nasopharynx Cancer	TRUE	reported	textfile	7	10126364	2910	0.0645	5.965e-07	GCST90002098 || CD45RA on naive CD4+ T cell	CD45RA on naive CD4+ T cell	TRUE	reported	textfile	2	1	TRUE	NA
rs79505210	T	C	T	C	0.4859	0.406801	0.0194	0.0289888	FALSE	FALSE	FALSE	jObgQv	132392684	0.262117	0.362761	Nasopharynx Cancer	TRUE	reported	textfile	12	132969270	2910	0.09477	3.132e-07	GCST90002098 || CD45RA on naive CD4+ T cell	CD45RA on naive CD4+ T cell	TRUE	reported	textfile	2	1	TRUE	NA
rs79747818	T	C	T	C	0.3184	-1.02369	0.0689	0.00633459	FALSE	FALSE	FALSE	jObgQv	41530165	0.169855	0.745766	Nasopharynx Cancer	TRUE	reported	textfile	2	41757305	2910	0.0526	1.593e-09	GCST90002098 || CD45RA on naive CD4+ T cell	CD45RA on naive CD4+ T cell	TRUE	reported	textfile	2	1	TRUE	NA
rs917116	G	T	G	T	0.1762	-0.307553	0.2548	0.183226	FALSE	FALSE	FALSE	jObgQv	28133120	0.03843	0.148559	Nasopharynx Cancer	TRUE	reported	textfile	7	28172739	2910	0.0299	4.256e-09	GCST90002098 || CD45RA on naive CD4+ T cell	CD45RA on naive CD4+ T cell	TRUE	reported	textfile	2	1	TRUE	NA
rs9834739	C	T	C	T	-0.3956	-0.168473	0.0225	0.016472	FALSE	FALSE	FALSE	jObgQv	11573018	0.716661	0.464209	Nasopharynx Cancer	TRUE	reported	textfile	3	11614492	2910	0.08788	7.024e-06	GCST90002098 || CD45RA on naive CD4+ T cell	CD45RA on naive CD4+ T cell	TRUE	reported	textfile	2	1	TRUE	NA
rs10022829	A	G	A	G	-0.1696	0.0398932	0.6062	0.530246	FALSE	FALSE	FALSE	jObgQv	512682	0.741189	0.120787	Nasopharynx Cancer	TRUE	reported	textfile	4	506471	1554	0.03773	7.422e-06	GCST90001955 || CD33 on Immature Myeloid-Derived Suppressor Cells	CD33 on Immature Myeloid-Derived Suppressor Cells	TRUE	reported	textfile	2	1	TRUE	NA
rs10040068	T	C	T	C	0.1917	-0.0695142	0.7452	0.711924	FALSE	FALSE	FALSE	jObgQv	17802060	0.582341	0.126397	Nasopharynx Cancer	TRUE	reported	textfile	5	17802169	1554	0.04266	7.504e-06	GCST90001955 || CD33 on Immature Myeloid-Derived Suppressor Cells	CD33 on Immature Myeloid-Derived Suppressor Cells	TRUE	reported	textfile	2	1	TRUE	NA
rs111695695	A	C	A	C	-0.5128	0.0504894	0.0772	0.0280949	FALSE	FALSE	FALSE	jObgQv	51394506	0.88948	0.363331	Nasopharynx Cancer	TRUE	reported	textfile	19	51897760	1554	0.06836	1.056e-13	GCST90001955 || CD33 on Immature Myeloid-Derived Suppressor Cells	CD33 on Immature Myeloid-Derived Suppressor Cells	TRUE	reported	textfile	2	1	TRUE	NA
rs117140964	T	C	T	C	0.418	-0.489087	0.0444	0.0127806	FALSE	FALSE	FALSE	jObgQv	99849646	0.345755	0.51873	Nasopharynx Cancer	TRUE	reported	textfile	10	101609403	1554	0.08848	2.524e-06	GCST90001955 || CD33 on Immature Myeloid-Derived Suppressor Cells	CD33 on Immature Myeloid-Derived Suppressor Cells	TRUE	reported	textfile	2	1	TRUE	NA
rs11765781	A	G	A	G	0.1816	-0.181296	0.6245	0.691902	FALSE	FALSE	FALSE	jObgQv	4725230	0.151175	0.126304	Nasopharynx Cancer	TRUE	reported	textfile	7	4764861	1554	0.03963	4.975e-06	GCST90001955 || CD33 on Immature Myeloid-Derived Suppressor Cells	CD33 on Immature Myeloid-Derived Suppressor Cells	TRUE	reported	textfile	2	1	TRUE	NA
rs117893093	T	G	T	G	0.4385	-0.119364	0.0418	0.0520109	FALSE	FALSE	FALSE	jObgQv	37915372	0.647247	0.260853	Nasopharynx Cancer	TRUE	reported	textfile	20	36543774	1554	0.09362	3.063e-06	GCST90001955 || CD33 on Immature Myeloid-Derived Suppressor Cells	CD33 on Immature Myeloid-Derived Suppressor Cells	TRUE	reported	textfile	2	1	TRUE	NA
rs1218959	A	C	A	C	0.169	-0.290192	0.6403	0.66011	FALSE	FALSE	FALSE	jObgQv	27619740	0.0163008	0.120807	Nasopharynx Cancer	TRUE	reported	textfile	13	28193877	1554	0.03806	9.622e-06	GCST90001955 || CD33 on Immature Myeloid-Derived Suppressor Cells	CD33 on Immature Myeloid-Derived Suppressor Cells	TRUE	reported	textfile	2	1	TRUE	NA
rs1397071	A	G	A	G	-0.5361	0.051611	0.0251	0.0219959	FALSE	FALSE	FALSE	jObgQv	70810196	0.897852	0.402031	Nasopharynx Cancer	TRUE	reported	textfile	18	68477432	1554	0.1146	3.171e-06	GCST90001955 || CD33 on Immature Myeloid-Derived Suppressor Cells	CD33 on Immature Myeloid-Derived Suppressor Cells	TRUE	reported	textfile	2	1	TRUE	NA
rs141122591	C	T	C	T	0.5083	-0.267842	0.0344	0.0121698	FALSE	FALSE	FALSE	jObgQv	51397604	0.628688	0.553878	Nasopharynx Cancer	TRUE	reported	textfile	19	51900858	1554	0.1002	4.4e-07	GCST90001955 || CD33 on Immature Myeloid-Derived Suppressor Cells	CD33 on Immature Myeloid-Derived Suppressor Cells	TRUE	reported	textfile	2	1	TRUE	NA
rs1421461	C	T	C	T	0.2027	-0.183876	0.2169	0.253337	FALSE	FALSE	FALSE	jObgQv	105927108	0.167497	0.133215	Nasopharynx Cancer	TRUE	reported	textfile	12	106320886	1554	0.04543	8.687e-06	GCST90001955 || CD33 on Immature Myeloid-Derived Suppressor Cells	CD33 on Immature Myeloid-Derived Suppressor Cells	TRUE	reported	textfile	2	1	TRUE	NA
rs1922127	T	C	T	C	-0.3769	0.202051	0.047	0.133443	FALSE	FALSE	FALSE	jObgQv	51588288	0.233023	0.169419	Nasopharynx Cancer	TRUE	reported	textfile	10	53348048	1554	0.08418	8.127e-06	GCST90001955 || CD33 on Immature Myeloid-Derived Suppressor Cells	CD33 on Immature Myeloid-Derived Suppressor Cells	TRUE	reported	textfile	2	1	TRUE	NA
rs4567661	C	A	C	A	-0.1856	-0.227377	0.3179	0.346296	FALSE	FALSE	FALSE	jObgQv	38493913	0.0605034	0.121132	Nasopharynx Cancer	TRUE	reported	textfile	15	38786114	1554	0.03972	3.241e-06	GCST90001955 || CD33 on Immature Myeloid-Derived Suppressor Cells	CD33 on Immature Myeloid-Derived Suppressor Cells	TRUE	reported	textfile	2	1	TRUE	NA
rs56043070	A	G	A	G	0.4156	-0.0204609	0.0566	0.0540458	FALSE	FALSE	FALSE	jObgQv	247556467	0.935815	0.254073	Nasopharynx Cancer	TRUE	reported	textfile	1	247719769	1554	0.0788	1.524e-07	GCST90001955 || CD33 on Immature Myeloid-Derived Suppressor Cells	CD33 on Immature Myeloid-Derived Suppressor Cells	TRUE	reported	textfile	2	1	TRUE	NA
rs58483275	T	C	T	C	0.5046	1.40848	0.0734	0.00468734	FALSE	FALSE	FALSE	jObgQv	51365189	0.00692771	0.521602	Nasopharynx Cancer	TRUE	reported	textfile	19	51868443	1554	0.07256	5.21e-12	GCST90001955 || CD33 on Immature Myeloid-Derived Suppressor Cells	CD33 on Immature Myeloid-Derived Suppressor Cells	TRUE	reported	textfile	2	1	TRUE	NA
rs7245846	A	G	A	G	-1.115	-0.0744691	0.1934	0.371014	FALSE	FALSE	FALSE	jObgQv	51227920	0.533844	0.119697	Nasopharynx Cancer	TRUE	reported	textfile	19	51731176	1554	0.0393	6.075e-143	GCST90001955 || CD33 on Immature Myeloid-Derived Suppressor Cells	CD33 on Immature Myeloid-Derived Suppressor Cells	TRUE	reported	textfile	2	1	TRUE	NA
rs7351079	G	A	G	A	-0.3351	0.114057	0.258	0.153795	FALSE	FALSE	FALSE	jObgQv	51070781	0.474565	0.159504	Nasopharynx Cancer	TRUE	reported	textfile	19	51574038	1554	0.0424	5.066e-15	GCST90001955 || CD33 on Immature Myeloid-Derived Suppressor Cells	CD33 on Immature Myeloid-Derived Suppressor Cells	TRUE	reported	textfile	2	1	TRUE	NA
rs74707127	C	G	C	G	0.4197	0.358756	0.0492	0.05082	FALSE	TRUE	FALSE	jObgQv	173419652	0.18129	0.268371	Nasopharynx Cancer	TRUE	reported	textfile	2	174284380	1554	0.08695	1.523e-06	GCST90001955 || CD33 on Immature Myeloid-Derived Suppressor Cells	CD33 on Immature Myeloid-Derived Suppressor Cells	TRUE	reported	textfile	2	1	TRUE	NA
rs75773078	A	G	A	G	-0.5252	0.45404	0.0705	0.0378265	FALSE	FALSE	FALSE	jObgQv	51238890	0.124908	0.295889	Nasopharynx Cancer	TRUE	reported	textfile	19	51742145	1554	0.07057	1.638e-13	GCST90001955 || CD33 on Immature Myeloid-Derived Suppressor Cells	CD33 on Immature Myeloid-Derived Suppressor Cells	TRUE	reported	textfile	2	1	TRUE	NA
rs77040155	G	C	G	C	-0.3763	0.579675	0.0534	0.0114515	FALSE	TRUE	FALSE	jObgQv	5381606	0.26345	0.518366	Nasopharynx Cancer	TRUE	reported	textfile	11	5402836	1554	0.08467	9.461e-06	GCST90001955 || CD33 on Immature Myeloid-Derived Suppressor Cells	CD33 on Immature Myeloid-Derived Suppressor Cells	TRUE	reported	textfile	2	1	TRUE	NA
rs77635331	T	C	T	C	-0.2765	0.0713274	0.0985	0.012205	FALSE	FALSE	FALSE	jObgQv	8597804	0.892286	0.526744	Nasopharynx Cancer	TRUE	reported	textfile	16	8691661	1554	0.06116	6.593e-06	GCST90001955 || CD33 on Immature Myeloid-Derived Suppressor Cells	CD33 on Immature Myeloid-Derived Suppressor Cells	TRUE	reported	textfile	2	1	TRUE	NA
rs79377141	A	G	A	G	0.3376	0.137602	0.2008	0.05376	FALSE	FALSE	FALSE	jObgQv	51035696	0.592243	0.256916	Nasopharynx Cancer	TRUE	reported	textfile	19	51538952	1554	0.0459	3.073e-13	GCST90001955 || CD33 on Immature Myeloid-Derived Suppressor Cells	CD33 on Immature Myeloid-Derived Suppressor Cells	TRUE	reported	textfile	2	1	TRUE	NA
rs79965644	G	T	G	T	0.4811	0.163942	0.0296	0.0856739	FALSE	FALSE	FALSE	jObgQv	78910234	0.427598	0.206656	Nasopharynx Cancer	TRUE	reported	textfile	13	79484369	1554	0.106	6.099e-06	GCST90001955 || CD33 on Immature Myeloid-Derived Suppressor Cells	CD33 on Immature Myeloid-Derived Suppressor Cells	TRUE	reported	textfile	2	1	TRUE	NA
rs8021396	C	T	C	T	0.1825	-0.159131	0.2883	0.229542	FALSE	FALSE	FALSE	jObgQv	22245851	0.248376	0.137859	Nasopharynx Cancer	TRUE	reported	textfile	14	22713735	1554	0.04106	9.435e-06	GCST90001955 || CD33 on Immature Myeloid-Derived Suppressor Cells	CD33 on Immature Myeloid-Derived Suppressor Cells	TRUE	reported	textfile	2	1	TRUE	NA
rs10022829	A	G	A	G	-0.1723	0.0398932	0.6087	0.530246	FALSE	FALSE	FALSE	jObgQv	512682	0.741189	0.120787	Nasopharynx Cancer	TRUE	reported	textfile	4	506471	1569	0.0378	5.594e-06	GCST90001952 || CD33 on Monocytic Myeloid-Derived Suppressor Cells	CD33 on Monocytic Myeloid-Derived Suppressor Cells	TRUE	reported	textfile	2	1	TRUE	NA
rs10164761	T	C	T	C	0.1855	0.314442	0.6348	0.790886	FALSE	FALSE	FALSE	jObgQv	219201487	0.0263215	0.141549	Nasopharynx Cancer	TRUE	reported	textfile	2	220066209	1569	0.0387	1.809e-06	GCST90001952 || CD33 on Monocytic Myeloid-Derived Suppressor Cells	CD33 on Monocytic Myeloid-Derived Suppressor Cells	TRUE	reported	textfile	2	1	TRUE	NA
rs10861528	A	C	A	C	0.1809	-0.123491	0.2929	0.20261	FALSE	FALSE	FALSE	jObgQv	105872710	0.389306	0.143448	Nasopharynx Cancer	TRUE	reported	textfile	12	106266488	1569	0.04043	8.234e-06	GCST90001952 || CD33 on Monocytic Myeloid-Derived Suppressor Cells	CD33 on Monocytic Myeloid-Derived Suppressor Cells	TRUE	reported	textfile	2	1	TRUE	NA
rs117150385	A	G	A	G	-0.887	-0.519363	0.0083	0.0146689	FALSE	FALSE	FALSE	jObgQv	9254174	0.274847	0.475621	Nasopharynx Cancer	TRUE	reported	textfile	17	9157491	1569	0.1988	8.666e-06	GCST90001952 || CD33 on Monocytic Myeloid-Derived Suppressor Cells	CD33 on Monocytic Myeloid-Derived Suppressor Cells	TRUE	reported	textfile	2	1	TRUE	NA
rs138138479	T	G	T	G	0.7945	-0.293415	0.0108	0.038662	FALSE	FALSE	FALSE	jObgQv	22050879	0.337773	0.306095	Nasopharynx Cancer	TRUE	reported	textfile	10	22339808	1569	0.1753	6.283e-06	GCST90001952 || CD33 on Monocytic Myeloid-Derived Suppressor Cells	CD33 on Monocytic Myeloid-Derived Suppressor Cells	TRUE	reported	textfile	2	1	TRUE	NA
rs2362605	A	G	A	G	-0.2041	-0.0290118	0.2157	0.459054	FALSE	FALSE	FALSE	jObgQv	190762388	0.802082	0.115745	Nasopharynx Cancer	TRUE	reported	textfile	3	190480177	1569	0.04469	5.335e-06	GCST90001952 || CD33 on Monocytic Myeloid-Derived Suppressor Cells	CD33 on Monocytic Myeloid-Derived Suppressor Cells	TRUE	reported	textfile	2	1	TRUE	NA
rs3865444	A	C	A	C	-1.151	-0.066241	0.1896	0.36198	FALSE	FALSE	FALSE	jObgQv	51224706	0.581306	0.120116	Nasopharynx Cancer	TRUE	reported	textfile	19	51727962	1569	0.03884	1.713e-153	GCST90001952 || CD33 on Monocytic Myeloid-Derived Suppressor Cells	CD33 on Monocytic Myeloid-Derived Suppressor Cells	TRUE	reported	textfile	2	1	TRUE	NA
rs403286	A	G	A	G	0.178	0.130323	0.5223	0.528411	FALSE	FALSE	FALSE	jObgQv	55229975	0.259904	0.115676	Nasopharynx Cancer	TRUE	reported	textfile	3	55264003	1569	0.03783	2.764e-06	GCST90001952 || CD33 on Monocytic Myeloid-Derived Suppressor Cells	CD33 on Monocytic Myeloid-Derived Suppressor Cells	TRUE	reported	textfile	2	1	TRUE	NA
rs4747079	A	G	A	G	0.377	-0.0105451	0.0491	0.0624263	FALSE	FALSE	FALSE	jObgQv	70706679	0.964707	0.23832	Nasopharynx Cancer	TRUE	reported	textfile	10	72466435	1569	0.08474	9.269e-06	GCST90001952 || CD33 on Monocytic Myeloid-Derived Suppressor Cells	CD33 on Monocytic Myeloid-Derived Suppressor Cells	TRUE	reported	textfile	2	1	TRUE	NA
rs58301181	G	C	G	C	-0.3795	-0.0412492	0.0848	0.106188	FALSE	TRUE	FALSE	jObgQv	51594008	0.826154	0.187807	Nasopharynx Cancer	TRUE	reported	textfile	19	52097261	1569	0.06721	1.94e-08	GCST90001952 || CD33 on Monocytic Myeloid-Derived Suppressor Cells	CD33 on Monocytic Myeloid-Derived Suppressor Cells	TRUE	reported	textfile	2	1	TRUE	NA
rs62114147	T	C	T	C	0.2625	-0.0958885	0.5586	0.54826	FALSE	FALSE	FALSE	jObgQv	51084761	0.407738	0.115824	Nasopharynx Cancer	TRUE	reported	textfile	19	51588018	1569	0.03721	2.563e-12	GCST90001952 || CD33 on Monocytic Myeloid-Derived Suppressor Cells	CD33 on Monocytic Myeloid-Derived Suppressor Cells	TRUE	reported	textfile	2	1	TRUE	NA
rs6828373	C	T	C	T	0.2291	-0.0406522	0.1992	0.218511	FALSE	FALSE	FALSE	jObgQv	153555772	0.774431	0.141852	Nasopharynx Cancer	TRUE	reported	textfile	4	154476924	1569	0.04653	9.374e-07	GCST90001952 || CD33 on Monocytic Myeloid-Derived Suppressor Cells	CD33 on Monocytic Myeloid-Derived Suppressor Cells	TRUE	reported	textfile	2	1	TRUE	NA
rs6879785	G	A	G	A	0.1882	0.176398	0.289	0.32257	FALSE	FALSE	FALSE	jObgQv	76154548	0.149512	0.122391	Nasopharynx Cancer	TRUE	reported	textfile	5	75450373	1569	0.04153	6.27e-06	GCST90001952 || CD33 on Monocytic Myeloid-Derived Suppressor Cells	CD33 on Monocytic Myeloid-Derived Suppressor Cells	TRUE	reported	textfile	2	1	TRUE	NA
rs6974483	A	T	A	T	0.1843	-0.0173355	0.3161	0.205774	FALSE	TRUE	FALSE	jObgQv	52638056	0.90253	0.141554	Nasopharynx Cancer	TRUE	reported	textfile	7	52705752	1569	0.0405	5.794e-06	GCST90001952 || CD33 on Monocytic Myeloid-Derived Suppressor Cells	CD33 on Monocytic Myeloid-Derived Suppressor Cells	TRUE	reported	textfile	2	1	TRUE	NA
rs7047105	G	A	G	A	-0.1918	-0.126461	0.5641	0.757226	FALSE	FALSE	FALSE	jObgQv	103189698	0.342683	0.133274	Nasopharynx Cancer	TRUE	reported	textfile	9	105951980	1569	0.03828	6.023e-07	GCST90001952 || CD33 on Monocytic Myeloid-Derived Suppressor Cells	CD33 on Monocytic Myeloid-Derived Suppressor Cells	TRUE	reported	textfile	2	1	TRUE	NA
rs73015201	T	C	T	C	-0.1973	0.361842	0.2384	0.115279	FALSE	FALSE	FALSE	jObgQv	148030509	0.042416	0.178299	Nasopharynx Cancer	TRUE	reported	textfile	6	148351645	1569	0.04369	6.777e-06	GCST90001952 || CD33 on Monocytic Myeloid-Derived Suppressor Cells	CD33 on Monocytic Myeloid-Derived Suppressor Cells	TRUE	reported	textfile	2	1	TRUE	NA
rs73051934	G	A	G	A	-0.5175	0.805143	0.0258	0.00724207	FALSE	FALSE	FALSE	jObgQv	48079659	0.233062	0.675167	Nasopharynx Cancer	TRUE	reported	textfile	19	48582916	1569	0.1121	4.184e-06	GCST90001952 || CD33 on Monocytic Myeloid-Derived Suppressor Cells	CD33 on Monocytic Myeloid-Derived Suppressor Cells	TRUE	reported	textfile	2	1	TRUE	NA
rs73259850	C	A	C	A	-0.3828	0.0518804	0.0641	0.103842	FALSE	FALSE	FALSE	jObgQv	55137645	0.78365	0.188955	Nasopharynx Cancer	TRUE	reported	textfile	10	56897405	1569	0.07528	4.121e-07	GCST90001952 || CD33 on Monocytic Myeloid-Derived Suppressor Cells	CD33 on Monocytic Myeloid-Derived Suppressor Cells	TRUE	reported	textfile	2	1	TRUE	NA
rs7351079	G	A	G	A	-0.3677	0.114057	0.2604	0.153795	FALSE	FALSE	FALSE	jObgQv	51070781	0.474565	0.159504	Nasopharynx Cancer	TRUE	reported	textfile	19	51574038	1569	0.04232	9.034e-18	GCST90001952 || CD33 on Monocytic Myeloid-Derived Suppressor Cells	CD33 on Monocytic Myeloid-Derived Suppressor Cells	TRUE	reported	textfile	2	1	TRUE	NA
rs8108687	G	A	G	A	-0.1787	-0.00316887	0.646	0.724672	FALSE	FALSE	FALSE	jObgQv	927971	0.980489	0.129574	Nasopharynx Cancer	TRUE	reported	textfile	19	927971	1569	0.03845	3.659e-06	GCST90001952 || CD33 on Monocytic Myeloid-Derived Suppressor Cells	CD33 on Monocytic Myeloid-Derived Suppressor Cells	TRUE	reported	textfile	2	1	TRUE	NA
rs9867350	A	G	A	G	0.2165	0.224247	0.1839	0.185949	FALSE	FALSE	FALSE	jObgQv	129732676	0.13021	0.148186	Nasopharynx Cancer	TRUE	reported	textfile	3	129451519	1569	0.0481	7.233e-06	GCST90001952 || CD33 on Monocytic Myeloid-Derived Suppressor Cells	CD33 on Monocytic Myeloid-Derived Suppressor Cells	TRUE	reported	textfile	2	1	TRUE	NA
rs10024641	A	G	A	G	0.1143	-0.0899555	0.5082	0.361961	FALSE	FALSE	FALSE	jObgQv	187130536	0.452035	0.119618	Nasopharynx Cancer	TRUE	reported	textfile	4	188051690	2920	0.0257	8.95e-06	GCST90001927 || CD127 on CD8+ T cell	CD127 on CD8+ T cell	TRUE	reported	textfile	2	1	TRUE	NA
rs117239506	A	C	A	C	1.832	-0.109648	0.001	0.00956172	FALSE	FALSE	FALSE	jObgQv	16198109	0.855996	0.604209	Nasopharynx Cancer	TRUE	reported	textfile	12	16351043	2920	0.3932	3.325e-06	GCST90001927 || CD127 on CD8+ T cell	CD127 on CD8+ T cell	TRUE	reported	textfile	2	1	TRUE	NA
rs13165333	T	C	T	C	0.1984	-0.123184	0.1036	0.126437	FALSE	FALSE	FALSE	jObgQv	82979752	0.477147	0.173279	Nasopharynx Cancer	TRUE	reported	textfile	5	82275571	2920	0.04226	2.787e-06	GCST90001927 || CD127 on CD8+ T cell	CD127 on CD8+ T cell	TRUE	reported	textfile	2	1	TRUE	NA
rs1377028	G	A	G	A	-0.1222	0.272105	0.5479	0.451224	FALSE	FALSE	FALSE	jObgQv	74813582	0.0185943	0.115614	Nasopharynx Cancer	TRUE	reported	textfile	4	75738792	2920	0.02603	2.769e-06	GCST90001927 || CD127 on CD8+ T cell	CD127 on CD8+ T cell	TRUE	reported	textfile	2	1	TRUE	NA
rs148460149	A	G	A	G	0.326	-1.06584	0.033	0.00123299	FALSE	FALSE	FALSE	jObgQv	51499003	0.442884	1.38903	Nasopharynx Cancer	TRUE	reported	textfile	20	50115542	2920	0.07341	9.27e-06	GCST90001927 || CD127 on CD8+ T cell	CD127 on CD8+ T cell	TRUE	reported	textfile	2	1	TRUE	NA
rs159608	G	A	G	A	0.1236	0.235047	0.3096	0.249093	FALSE	FALSE	FALSE	jObgQv	59878276	0.077341	0.133071	Nasopharynx Cancer	TRUE	reported	textfile	5	59174103	2920	0.02793	9.934e-06	GCST90001927 || CD127 on CD8+ T cell	CD127 on CD8+ T cell	TRUE	reported	textfile	2	1	TRUE	NA
rs1911151	C	T	C	T	-0.1953	-0.0209941	0.8719	0.773343	FALSE	FALSE	FALSE	jObgQv	60779163	0.880125	0.139208	Nasopharynx Cancer	TRUE	reported	textfile	11	60546636	2920	0.03888	5.393e-07	GCST90001927 || CD127 on CD8+ T cell	CD127 on CD8+ T cell	TRUE	reported	textfile	2	1	TRUE	NA
rs2009425	T	C	T	C	-0.3232	0.00632684	0.033	0.0319898	FALSE	FALSE	FALSE	jObgQv	174607797	0.984802	0.332135	Nasopharynx Cancer	TRUE	reported	textfile	5	174034800	2920	0.07302	9.927e-06	GCST90001927 || CD127 on CD8+ T cell	CD127 on CD8+ T cell	TRUE	reported	textfile	2	1	TRUE	NA
rs28869816	T	G	T	G	0.2939	0.76657	0.0401	0.0195428	FALSE	FALSE	FALSE	jObgQv	115984999	0.00944974	0.295364	Nasopharynx Cancer	TRUE	reported	textfile	2	116742575	2920	0.06617	9.232e-06	GCST90001927 || CD127 on CD8+ T cell	CD127 on CD8+ T cell	TRUE	reported	textfile	2	1	TRUE	NA
rs3130901	T	A	T	A	-0.18	0.069223	0.193	0.280728	FALSE	TRUE	FALSE	jObgQv	31451288	0.58725	0.127524	Nasopharynx Cancer	TRUE	reported	textfile	6	31419065	2920	0.03453	1.977e-07	GCST90001927 || CD127 on CD8+ T cell	CD127 on CD8+ T cell	TRUE	reported	textfile	2	1	TRUE	NA
rs457979	A	G	A	G	0.2164	0.11982	0.9146	0.839458	FALSE	FALSE	FALSE	jObgQv	2382156	0.44787	0.157871	Nasopharynx Cancer	TRUE	reported	textfile	5	2382270	2920	0.04618	2.928e-06	GCST90001927 || CD127 on CD8+ T cell	CD127 on CD8+ T cell	TRUE	reported	textfile	2	1	TRUE	NA
rs4668705	A	G	A	G	-0.1189	-0.0629477	0.5443	0.337975	FALSE	FALSE	FALSE	jObgQv	11012377	0.605961	0.122028	Nasopharynx Cancer	TRUE	reported	textfile	2	11152503	2920	0.02562	3.578e-06	GCST90001927 || CD127 on CD8+ T cell	CD127 on CD8+ T cell	TRUE	reported	textfile	2	1	TRUE	NA
rs4925660	T	C	T	C	-0.2148	-0.362948	0.0827	0.018683	FALSE	FALSE	FALSE	jObgQv	247087848	0.374651	0.40882	Nasopharynx Cancer	TRUE	reported	textfile	1	247251150	2920	0.04779	7.219e-06	GCST90001927 || CD127 on CD8+ T cell	CD127 on CD8+ T cell	TRUE	reported	textfile	2	1	TRUE	NA
rs5770314	C	G	C	G	-0.1272	0.0161408	0.3575	0.300181	FALSE	TRUE	FALSE	jObgQv	49371898	0.89832	0.126314	Nasopharynx Cancer	TRUE	reported	textfile	22	49767800	2920	0.02696	2.495e-06	GCST90001927 || CD127 on CD8+ T cell	CD127 on CD8+ T cell	TRUE	reported	textfile	2	1	TRUE	NA
rs5770659	G	C	G	C	0.1293	0.0793229	0.6822	0.718793	FALSE	TRUE	FALSE	jObgQv	49690204	0.536625	0.12837	Nasopharynx Cancer	TRUE	reported	textfile	22	50083852	2920	0.02774	3.265e-06	GCST90001927 || CD127 on CD8+ T cell	CD127 on CD8+ T cell	TRUE	reported	textfile	2	1	TRUE	NA
rs72824431	C	T	C	T	-0.2416	0.179003	0.0647	0.0753706	FALSE	FALSE	FALSE	jObgQv	104237383	0.414085	0.219172	Nasopharynx Cancer	TRUE	reported	textfile	2	104853841	2920	0.05262	4.609e-06	GCST90001927 || CD127 on CD8+ T cell	CD127 on CD8+ T cell	TRUE	reported	textfile	2	1	TRUE	NA
rs73354288	T	C	T	C	-0.1928	-0.175464	0.1166	0.0640181	FALSE	FALSE	FALSE	jObgQv	81183796	0.450262	0.232409	Nasopharynx Cancer	TRUE	reported	textfile	17	79157596	2920	0.03987	1.398e-06	GCST90001927 || CD127 on CD8+ T cell	CD127 on CD8+ T cell	TRUE	reported	textfile	2	1	TRUE	NA
rs73561877	C	G	C	G	0.3813	0.0168571	0.0284	0.00649279	FALSE	TRUE	FALSE	jObgQv	6365388	0.981272	0.718128	Nasopharynx Cancer	TRUE	reported	textfile	19	6365399	2920	0.07778	9.991e-07	GCST90001927 || CD127 on CD8+ T cell	CD127 on CD8+ T cell	TRUE	reported	textfile	2	1	TRUE	NA
rs74785296	A	C	A	C	0.5285	-0.0424317	0.0132	0.00701555	FALSE	FALSE	FALSE	jObgQv	156328148	0.952022	0.705224	Nasopharynx Cancer	TRUE	reported	textfile	7	156120842	2920	0.1118	2.385e-06	GCST90001927 || CD127 on CD8+ T cell	CD127 on CD8+ T cell	TRUE	reported	textfile	2	1	TRUE	NA
rs7533594	G	T	G	T	0.149	0.00421645	0.1966	0.327141	FALSE	FALSE	FALSE	jObgQv	205589274	0.972668	0.123063	Nasopharynx Cancer	TRUE	reported	textfile	1	205558402	2920	0.03253	4.805e-06	GCST90001927 || CD127 on CD8+ T cell	CD127 on CD8+ T cell	TRUE	reported	textfile	2	1	TRUE	NA
rs7643142	T	C	T	C	0.2601	0.141786	0.0596	0.127403	FALSE	FALSE	FALSE	jObgQv	175391556	0.413198	0.173273	Nasopharynx Cancer	TRUE	reported	textfile	3	175109345	2920	0.05444	1.864e-06	GCST90001927 || CD127 on CD8+ T cell	CD127 on CD8+ T cell	TRUE	reported	textfile	2	1	TRUE	NA
rs7801342	C	T	C	T	0.1834	-0.0543738	0.2342	0.408748	FALSE	FALSE	FALSE	jObgQv	31123389	0.643012	0.117313	Nasopharynx Cancer	TRUE	reported	textfile	7	31163003	2920	0.03032	1.634e-09	GCST90001927 || CD127 on CD8+ T cell	CD127 on CD8+ T cell	TRUE	reported	textfile	2	1	TRUE	NA
rs7813990	T	C	T	C	0.1488	-0.0715742	0.2048	0.247009	FALSE	FALSE	FALSE	jObgQv	37813622	0.589715	0.13273	Nasopharynx Cancer	TRUE	reported	textfile	8	37671140	2920	0.03232	4.32e-06	GCST90001927 || CD127 on CD8+ T cell	CD127 on CD8+ T cell	TRUE	reported	textfile	2	1	TRUE	NA
rs9739743	A	G	A	G	0.1337	-0.0651461	0.3533	0.409828	FALSE	FALSE	FALSE	jObgQv	54203013	0.582342	0.118454	Nasopharynx Cancer	TRUE	reported	textfile	12	54596797	2920	0.0272	9.433e-07	GCST90001927 || CD127 on CD8+ T cell	CD127 on CD8+ T cell	TRUE	reported	textfile	2	1	TRUE	NA
rs10025910	T	C	T	C	0.5074	0.178492	0.0074	0.0236161	FALSE	FALSE	FALSE	jObgQv	25609281	0.645873	0.388445	Nasopharynx Cancer	TRUE	reported	textfile	4	25610903	3440	0.1043	1.211e-06	GCST90001689 || CD28+ CD45RA+ CD8+ T cell %CD8+ T cell	CD28+ CD45RA+ CD8+ T cell %CD8+ T cell	TRUE	reported	textfile	2	1	TRUE	NA
rs10242630	A	G	A	G	0.1978	-0.221949	0.0541	0.11597	FALSE	FALSE	FALSE	jObgQv	146772851	0.219703	0.180841	Nasopharynx Cancer	TRUE	reported	textfile	7	146469943	3440	0.04107	1.528e-06	GCST90001689 || CD28+ CD45RA+ CD8+ T cell %CD8+ T cell	CD28+ CD45RA+ CD8+ T cell %CD8+ T cell	TRUE	reported	textfile	2	1	TRUE	NA
rs1064086	A	G	A	G	-0.103	0.0114104	0.3275	0.423184	FALSE	FALSE	FALSE	jObgQv	236125417	0.922407	0.117148	Nasopharynx Cancer	TRUE	reported	textfile	2	237034061	3440	0.01985	2.23e-07	GCST90001689 || CD28+ CD45RA+ CD8+ T cell %CD8+ T cell	CD28+ CD45RA+ CD8+ T cell %CD8+ T cell	TRUE	reported	textfile	2	1	TRUE	NA
rs10840675	T	C	T	C	0.1139	-0.176758	0.1624	0.239577	FALSE	FALSE	FALSE	jObgQv	17214653	0.203436	0.13898	Nasopharynx Cancer	TRUE	reported	textfile	12	17367587	3440	0.02544	7.778e-06	GCST90001689 || CD28+ CD45RA+ CD8+ T cell %CD8+ T cell	CD28+ CD45RA+ CD8+ T cell %CD8+ T cell	TRUE	reported	textfile	2	1	TRUE	NA
rs112258643	T	C	T	C	3.271	0.00866295	1e-04	0.00664367	FALSE	FALSE	FALSE	jObgQv	55279054	0.990118	0.699444	Nasopharynx Cancer	TRUE	reported	textfile	12	55672838	3440	0.6538	5.924e-07	GCST90001689 || CD28+ CD45RA+ CD8+ T cell %CD8+ T cell	CD28+ CD45RA+ CD8+ T cell %CD8+ T cell	TRUE	reported	textfile	2	1	TRUE	NA
rs115077170	G	T	G	T	6.774	-0.460357	NA	0.0119709	FALSE	FALSE	FALSE	jObgQv	53645157	0.37846	0.522695	Nasopharynx Cancer	TRUE	reported	textfile	2	53872294	3440	1.527	9.456e-06	GCST90001689 || CD28+ CD45RA+ CD8+ T cell %CD8+ T cell	CD28+ CD45RA+ CD8+ T cell %CD8+ T cell	TRUE	reported	textfile	2	1	TRUE	NA
rs11579717	A	G	A	G	0.7091	0.277046	0.0044	0.0750552	FALSE	FALSE	FALSE	jObgQv	200029993	0.207369	0.219732	Nasopharynx Cancer	TRUE	reported	textfile	1	199999121	3440	0.1426	6.934e-07	GCST90001689 || CD28+ CD45RA+ CD8+ T cell %CD8+ T cell	CD28+ CD45RA+ CD8+ T cell %CD8+ T cell	TRUE	reported	textfile	2	1	TRUE	NA
rs116767883	T	C	T	C	7.798	0.2196	NA	0.0147274	FALSE	FALSE	FALSE	jObgQv	24745085	0.659341	0.498158	Nasopharynx Cancer	TRUE	reported	textfile	6	24745313	3440	1.722	6.161e-06	GCST90001689 || CD28+ CD45RA+ CD8+ T cell %CD8+ T cell	CD28+ CD45RA+ CD8+ T cell %CD8+ T cell	TRUE	reported	textfile	2	1	TRUE	NA
rs117403703	C	T	C	T	3.043	0.35121	1e-04	0.0239651	FALSE	FALSE	FALSE	jObgQv	92494132	0.342609	0.370076	Nasopharynx Cancer	TRUE	reported	textfile	6	93203850	3440	0.6699	5.728e-06	GCST90001689 || CD28+ CD45RA+ CD8+ T cell %CD8+ T cell	CD28+ CD45RA+ CD8+ T cell %CD8+ T cell	TRUE	reported	textfile	2	1	TRUE	NA
rs117475733	T	C	T	C	1.491	0.0483951	4e-04	0.0169625	FALSE	FALSE	FALSE	jObgQv	148454570	0.916576	0.462014	Nasopharynx Cancer	TRUE	reported	textfile	6	148775706	3440	0.3243	4.44e-06	GCST90001689 || CD28+ CD45RA+ CD8+ T cell %CD8+ T cell	CD28+ CD45RA+ CD8+ T cell %CD8+ T cell	TRUE	reported	textfile	2	1	TRUE	NA
rs11896593	C	G	C	G	0.1024	0.10666	0.3703	0.134871	FALSE	TRUE	FALSE	jObgQv	38698013	0.524973	0.167784	Nasopharynx Cancer	TRUE	reported	textfile	2	38925155	3440	0.01981	2.498e-07	GCST90001689 || CD28+ CD45RA+ CD8+ T cell %CD8+ T cell	CD28+ CD45RA+ CD8+ T cell %CD8+ T cell	TRUE	reported	textfile	2	1	TRUE	NA
rs139580802	T	C	T	C	1.187	-0.606929	0.001	0.00752155	FALSE	FALSE	FALSE	jObgQv	78217525	0.346586	0.644824	Nasopharynx Cancer	TRUE	reported	textfile	17	76213606	3440	0.2682	9.91e-06	GCST90001689 || CD28+ CD45RA+ CD8+ T cell %CD8+ T cell	CD28+ CD45RA+ CD8+ T cell %CD8+ T cell	TRUE	reported	textfile	2	1	TRUE	NA
rs141596789	C	G	C	G	1.424	-0.108798	9e-04	0.0207807	FALSE	TRUE	FALSE	jObgQv	28647610	0.792458	0.413493	Nasopharynx Cancer	TRUE	reported	textfile	7	28687227	3440	0.3204	9.135e-06	GCST90001689 || CD28+ CD45RA+ CD8+ T cell %CD8+ T cell	CD28+ CD45RA+ CD8+ T cell %CD8+ T cell	TRUE	reported	textfile	2	1	TRUE	NA
rs143788880	A	G	A	G	0.4914	-0.15131	0.0074	0.0213377	FALSE	FALSE	FALSE	jObgQv	59283857	0.69579	0.386972	Nasopharynx Cancer	TRUE	reported	textfile	17	57361218	3440	0.1087	6.421e-06	GCST90001689 || CD28+ CD45RA+ CD8+ T cell %CD8+ T cell	CD28+ CD45RA+ CD8+ T cell %CD8+ T cell	TRUE	reported	textfile	2	1	TRUE	NA
rs145827119	T	C	T	C	4.134	0.218045	1e-04	0.031198	FALSE	FALSE	FALSE	jObgQv	58557066	0.520882	0.33964	Nasopharynx Cancer	TRUE	reported	textfile	20	57132122	3440	0.9121	6.043e-06	GCST90001689 || CD28+ CD45RA+ CD8+ T cell %CD8+ T cell	CD28+ CD45RA+ CD8+ T cell %CD8+ T cell	TRUE	reported	textfile	2	1	TRUE	NA
rs146741472	A	G	A	G	3.535	0.433186	1e-04	0.0211745	FALSE	FALSE	FALSE	jObgQv	119458236	0.283926	0.404264	Nasopharynx Cancer	TRUE	reported	textfile	2	120215812	3440	0.7519	2.697e-06	GCST90001689 || CD28+ CD45RA+ CD8+ T cell %CD8+ T cell	CD28+ CD45RA+ CD8+ T cell %CD8+ T cell	TRUE	reported	textfile	2	1	TRUE	NA
rs146985291	G	A	G	A	5.539	0.0460951	1e-04	0.020874	FALSE	FALSE	FALSE	jObgQv	170451820	0.909082	0.403647	Nasopharynx Cancer	TRUE	reported	textfile	3	170169608	3440	1.224	6.232e-06	GCST90001689 || CD28+ CD45RA+ CD8+ T cell %CD8+ T cell	CD28+ CD45RA+ CD8+ T cell %CD8+ T cell	TRUE	reported	textfile	2	1	TRUE	NA
rs149655274	T	C	T	C	1.504	-1.06422	0.0012	0.00472915	FALSE	FALSE	FALSE	jObgQv	153108133	0.215952	0.860073	Nasopharynx Cancer	TRUE	reported	textfile	4	154029285	3440	0.3069	1.004e-06	GCST90001689 || CD28+ CD45RA+ CD8+ T cell %CD8+ T cell	CD28+ CD45RA+ CD8+ T cell %CD8+ T cell	TRUE	reported	textfile	2	1	TRUE	NA
rs17612648	G	C	G	C	0.9846	0.572694	0.0035	0.00503358	FALSE	TRUE	FALSE	jObgQv	198696788	0.49376	0.836856	Nasopharynx Cancer	TRUE	reported	textfile	1	198665917	3440	0.1561	3.173e-10	GCST90001689 || CD28+ CD45RA+ CD8+ T cell %CD8+ T cell	CD28+ CD45RA+ CD8+ T cell %CD8+ T cell	TRUE	reported	textfile	2	1	TRUE	NA
rs182236332	G	A	G	A	4.274	-1.09807	1e-04	0.00444027	FALSE	FALSE	FALSE	jObgQv	125314889	0.221921	0.899001	Nasopharynx Cancer	TRUE	reported	textfile	7	124954943	3440	0.8797	1.233e-06	GCST90001689 || CD28+ CD45RA+ CD8+ T cell %CD8+ T cell	CD28+ CD45RA+ CD8+ T cell %CD8+ T cell	TRUE	reported	textfile	2	1	TRUE	NA
rs184082746	C	T	C	T	3.525	-0.36811	1e-04	0.0154358	FALSE	FALSE	FALSE	jObgQv	93162550	0.451625	0.489048	Nasopharynx Cancer	TRUE	reported	textfile	7	92791863	3440	0.6966	4.418e-07	GCST90001689 || CD28+ CD45RA+ CD8+ T cell %CD8+ T cell	CD28+ CD45RA+ CD8+ T cell %CD8+ T cell	TRUE	reported	textfile	2	1	TRUE	NA
rs1879612	C	T	C	T	0.08909	0.0567034	0.4751	0.394196	FALSE	FALSE	FALSE	jObgQv	98855479	0.630879	0.118012	Nasopharynx Cancer	TRUE	reported	textfile	15	99398708	3440	0.01853	1.598e-06	GCST90001689 || CD28+ CD45RA+ CD8+ T cell %CD8+ T cell	CD28+ CD45RA+ CD8+ T cell %CD8+ T cell	TRUE	reported	textfile	2	1	TRUE	NA
rs188748536	C	T	C	T	10.95	0.0675551	NA	0.0345643	FALSE	FALSE	FALSE	jObgQv	8206256	0.83189	0.318238	Nasopharynx Cancer	TRUE	reported	textfile	19	8271140	3440	2.391	4.847e-06	GCST90001689 || CD28+ CD45RA+ CD8+ T cell %CD8+ T cell	CD28+ CD45RA+ CD8+ T cell %CD8+ T cell	TRUE	reported	textfile	2	1	TRUE	NA
rs1978254	A	G	A	G	-0.1733	-0.558278	0.0592	0.00539364	FALSE	FALSE	FALSE	jObgQv	56769856	0.415895	0.686214	Nasopharynx Cancer	TRUE	reported	textfile	19	57281224	3440	0.03911	9.717e-06	GCST90001689 || CD28+ CD45RA+ CD8+ T cell %CD8+ T cell	CD28+ CD45RA+ CD8+ T cell %CD8+ T cell	TRUE	reported	textfile	2	1	TRUE	NA
rs2629824	G	A	G	A	-0.1289	0.0645409	0.8225	0.614364	FALSE	FALSE	FALSE	jObgQv	114144694	0.586731	0.118733	Nasopharynx Cancer	TRUE	reported	textfile	1	114687316	3440	0.02451	1.529e-07	GCST90001689 || CD28+ CD45RA+ CD8+ T cell %CD8+ T cell	CD28+ CD45RA+ CD8+ T cell %CD8+ T cell	TRUE	reported	textfile	2	1	TRUE	NA
rs2802930	T	C	T	C	0.4087	-0.022977	0.9894	0.91136	FALSE	FALSE	FALSE	jObgQv	234960865	0.910643	0.204736	Nasopharynx Cancer	TRUE	reported	textfile	1	235096612	3440	0.08986	5.605e-06	GCST90001689 || CD28+ CD45RA+ CD8+ T cell %CD8+ T cell	CD28+ CD45RA+ CD8+ T cell %CD8+ T cell	TRUE	reported	textfile	2	1	TRUE	NA
rs28460753	A	G	A	G	0.6077	-0.13175	0.0048	0.0525624	FALSE	FALSE	FALSE	jObgQv	62699561	0.606834	0.256025	Nasopharynx Cancer	TRUE	reported	textfile	15	62991760	3440	0.1301	3.117e-06	GCST90001689 || CD28+ CD45RA+ CD8+ T cell %CD8+ T cell	CD28+ CD45RA+ CD8+ T cell %CD8+ T cell	TRUE	reported	textfile	2	1	TRUE	NA
rs28576084	G	T	G	T	0.1012	0.278592	0.2205	0.310854	FALSE	FALSE	FALSE	jObgQv	81596150	0.0254314	0.124661	Nasopharynx Cancer	TRUE	reported	textfile	14	82062494	3440	0.02264	8.045e-06	GCST90001689 || CD28+ CD45RA+ CD8+ T cell %CD8+ T cell	CD28+ CD45RA+ CD8+ T cell %CD8+ T cell	TRUE	reported	textfile	2	1	TRUE	NA
rs34752208	A	G	A	G	0.1011	-0.00528893	0.325	0.378788	FALSE	FALSE	FALSE	jObgQv	134273720	0.965855	0.123553	Nasopharynx Cancer	TRUE	reported	textfile	9	137165566	3440	0.0202	5.887e-07	GCST90001689 || CD28+ CD45RA+ CD8+ T cell %CD8+ T cell	CD28+ CD45RA+ CD8+ T cell %CD8+ T cell	TRUE	reported	textfile	2	1	TRUE	NA
rs5011724	C	T	C	T	-0.09624	-0.0012643	0.3209	0.539403	FALSE	FALSE	FALSE	jObgQv	43681693	0.991245	0.115214	Nasopharynx Cancer	TRUE	reported	textfile	17	41759061	3440	0.02031	2.234e-06	GCST90001689 || CD28+ CD45RA+ CD8+ T cell %CD8+ T cell	CD28+ CD45RA+ CD8+ T cell %CD8+ T cell	TRUE	reported	textfile	2	1	TRUE	NA
rs60220946	T	C	T	C	0.2919	-0.182287	0.0212	0.00903986	FALSE	FALSE	FALSE	jObgQv	193536495	0.763845	0.60674	Nasopharynx Cancer	TRUE	reported	textfile	1	193505625	3440	0.06514	7.683e-06	GCST90001689 || CD28+ CD45RA+ CD8+ T cell %CD8+ T cell	CD28+ CD45RA+ CD8+ T cell %CD8+ T cell	TRUE	reported	textfile	2	1	TRUE	NA
rs62572596	T	C	T	C	0.3597	0.260234	0.0157	0.0205576	FALSE	FALSE	FALSE	jObgQv	111826324	0.51312	0.397919	Nasopharynx Cancer	TRUE	reported	textfile	9	114588604	3440	0.07921	5.798e-06	GCST90001689 || CD28+ CD45RA+ CD8+ T cell %CD8+ T cell	CD28+ CD45RA+ CD8+ T cell %CD8+ T cell	TRUE	reported	textfile	2	1	TRUE	NA
rs7033084	T	C	T	C	0.0849	-0.22644	0.5055	0.60608	FALSE	FALSE	FALSE	jObgQv	16904643	0.0544377	0.117733	Nasopharynx Cancer	TRUE	reported	textfile	9	16904641	3440	0.01914	9.438e-06	GCST90001689 || CD28+ CD45RA+ CD8+ T cell %CD8+ T cell	CD28+ CD45RA+ CD8+ T cell %CD8+ T cell	TRUE	reported	textfile	2	1	TRUE	NA
rs72723766	C	T	C	T	-2.308	-0.342692	3e-04	0.00914569	FALSE	FALSE	FALSE	jObgQv	151210041	0.559517	0.587246	Nasopharynx Cancer	TRUE	reported	textfile	4	152131193	3440	0.5078	5.687e-06	GCST90001689 || CD28+ CD45RA+ CD8+ T cell %CD8+ T cell	CD28+ CD45RA+ CD8+ T cell %CD8+ T cell	TRUE	reported	textfile	2	1	TRUE	NA
rs73061672	A	T	A	T	0.1863	-0.0422187	0.0637	0.0293747	FALSE	TRUE	FALSE	jObgQv	8286800	0.89912	0.333026	Nasopharynx Cancer	TRUE	reported	textfile	7	8326430	3440	0.0389	1.751e-06	GCST90001689 || CD28+ CD45RA+ CD8+ T cell %CD8+ T cell	CD28+ CD45RA+ CD8+ T cell %CD8+ T cell	TRUE	reported	textfile	2	1	TRUE	NA
rs76014368	T	C	T	C	1.535	-1.04657	7e-04	0.000902455	FALSE	FALSE	FALSE	jObgQv	123028972	0.563351	1.81107	Nasopharynx Cancer	TRUE	reported	textfile	12	123513519	3440	0.3446	8.656e-06	GCST90001689 || CD28+ CD45RA+ CD8+ T cell %CD8+ T cell	CD28+ CD45RA+ CD8+ T cell %CD8+ T cell	TRUE	reported	textfile	2	1	TRUE	NA
rs76313555	T	C	T	C	0.4644	-0.100289	0.0083	0.0113419	FALSE	FALSE	FALSE	jObgQv	59928316	0.856946	0.556349	Nasopharynx Cancer	TRUE	reported	textfile	3	59914042	3440	0.1025	6.097e-06	GCST90001689 || CD28+ CD45RA+ CD8+ T cell %CD8+ T cell	CD28+ CD45RA+ CD8+ T cell %CD8+ T cell	TRUE	reported	textfile	2	1	TRUE	NA
rs76619353	C	T	C	T	8.992	-0.0272545	NA	0.0330158	FALSE	FALSE	FALSE	jObgQv	135872209	0.935782	0.33826	Nasopharynx Cancer	TRUE	reported	textfile	6	136193347	3440	2.031	9.857e-06	GCST90001689 || CD28+ CD45RA+ CD8+ T cell %CD8+ T cell	CD28+ CD45RA+ CD8+ T cell %CD8+ T cell	TRUE	reported	textfile	2	1	TRUE	NA
rs76668354	G	C	G	C	0.5165	-0.168948	0.0089	0.0629955	FALSE	TRUE	FALSE	jObgQv	102971166	0.461714	0.22954	Nasopharynx Cancer	TRUE	reported	textfile	2	103587624	3440	0.1012	3.526e-07	GCST90001689 || CD28+ CD45RA+ CD8+ T cell %CD8+ T cell	CD28+ CD45RA+ CD8+ T cell %CD8+ T cell	TRUE	reported	textfile	2	1	TRUE	NA
rs9577271	G	A	G	A	0.1114	-0.0909978	0.1812	0.153434	FALSE	FALSE	FALSE	jObgQv	113442192	0.56949	0.159981	Nasopharynx Cancer	TRUE	reported	textfile	13	114096507	3440	0.02447	5.456e-06	GCST90001689 || CD28+ CD45RA+ CD8+ T cell %CD8+ T cell	CD28+ CD45RA+ CD8+ T cell %CD8+ T cell	TRUE	reported	textfile	2	1	TRUE	NA
rs9792050	T	G	T	G	-0.1499	-0.0698815	0.8994	0.899454	FALSE	FALSE	FALSE	jObgQv	31125041	0.716073	0.192134	Nasopharynx Cancer	TRUE	reported	textfile	7	31164655	3440	0.03129	1.728e-06	GCST90001689 || CD28+ CD45RA+ CD8+ T cell %CD8+ T cell	CD28+ CD45RA+ CD8+ T cell %CD8+ T cell	TRUE	reported	textfile	2	1	TRUE	NA
rs10094039	G	A	G	A	-0.137	0.0183557	0.7531	0.62078	FALSE	FALSE	FALSE	jObgQv	129577430	0.876485	0.118099	Nasopharynx Cancer	TRUE	reported	textfile	8	130589676	3629	0.02784	9.089e-07	GCST90001582 || CD14+ CD16- monocyte Absolute Count	CD14+ CD16- monocyte Absolute Count	TRUE	reported	textfile	2	1	TRUE	NA
rs111463078	A	T	A	T	0.3431	0.00981589	0.0263	0.00587076	FALSE	TRUE	FALSE	jObgQv	2493573	0.989107	0.718971	Nasopharynx Cancer	TRUE	reported	textfile	8	2350689	3629	0.07615	6.831e-06	GCST90001582 || CD14+ CD16- monocyte Absolute Count	CD14+ CD16- monocyte Absolute Count	TRUE	reported	textfile	2	1	TRUE	NA
rs11177104	A	G	A	G	-0.6203	0.0970509	0.0076	0.0695206	FALSE	FALSE	FALSE	jObgQv	68212103	0.675098	0.231536	Nasopharynx Cancer	TRUE	reported	textfile	12	68605883	3629	0.1351	4.583e-06	GCST90001582 || CD14+ CD16- monocyte Absolute Count	CD14+ CD16- monocyte Absolute Count	TRUE	reported	textfile	2	1	TRUE	NA
rs118111037	T	C	T	C	-1.458	0.0557433	0.0012	0.0250991	FALSE	FALSE	FALSE	jObgQv	35561977	0.880577	0.371033	Nasopharynx Cancer	TRUE	reported	textfile	22	35958024	3629	0.3235	6.814e-06	GCST90001582 || CD14+ CD16- monocyte Absolute Count	CD14+ CD16- monocyte Absolute Count	TRUE	reported	textfile	2	1	TRUE	NA
rs12501003	G	A	G	A	0.1613	0.0919411	0.1674	0.034398	FALSE	FALSE	FALSE	jObgQv	91589767	0.764538	0.306954	Nasopharynx Cancer	TRUE	reported	textfile	4	92510918	3629	0.03189	4.448e-07	GCST90001582 || CD14+ CD16- monocyte Absolute Count	CD14+ CD16- monocyte Absolute Count	TRUE	reported	textfile	2	1	TRUE	NA
rs1375493	A	G	A	G	0.1517	-0.174907	0.3781	0.61323	FALSE	FALSE	FALSE	jObgQv	181459039	0.136853	0.117575	Nasopharynx Cancer	TRUE	reported	textfile	2	182323766	3629	0.02476	9.918e-10	GCST90001582 || CD14+ CD16- monocyte Absolute Count	CD14+ CD16- monocyte Absolute Count	TRUE	reported	textfile	2	1	TRUE	NA
rs149927978	C	T	C	T	-0.5694	0.754494	0.0087	0.0115257	FALSE	FALSE	FALSE	jObgQv	105172012	0.171869	0.552248	Nasopharynx Cancer	TRUE	reported	textfile	14	105638349	3629	0.1283	9.36e-06	GCST90001582 || CD14+ CD16- monocyte Absolute Count	CD14+ CD16- monocyte Absolute Count	TRUE	reported	textfile	2	1	TRUE	NA
rs150649461	C	G	C	G	0.2921	0.120661	0.0459	0.0276252	FALSE	TRUE	FALSE	jObgQv	92460097	0.738489	0.361416	Nasopharynx Cancer	TRUE	reported	textfile	1	92925654	3629	0.06379	4.832e-06	GCST90001582 || CD14+ CD16- monocyte Absolute Count	CD14+ CD16- monocyte Absolute Count	TRUE	reported	textfile	2	1	TRUE	NA
rs17465420	C	T	C	T	0.1094	-0.102725	0.4241	0.610414	FALSE	FALSE	FALSE	jObgQv	37932916	0.38291	0.11773	Nasopharynx Cancer	TRUE	reported	textfile	1	38398588	3629	0.02467	9.531e-06	GCST90001582 || CD14+ CD16- monocyte Absolute Count	CD14+ CD16- monocyte Absolute Count	TRUE	reported	textfile	2	1	TRUE	NA
rs183716470	G	T	G	T	-0.2044	0.272546	0.081	0.0340013	FALSE	FALSE	FALSE	jObgQv	81250552	0.39783	0.322348	Nasopharynx Cancer	TRUE	reported	textfile	3	81299703	3629	0.04519	6.32e-06	GCST90001582 || CD14+ CD16- monocyte Absolute Count	CD14+ CD16- monocyte Absolute Count	TRUE	reported	textfile	2	1	TRUE	NA
rs189962728	C	T	C	T	-2.572	0.0681777	4e-04	0.040315	FALSE	FALSE	FALSE	jObgQv	57258279	0.815778	0.292635	Nasopharynx Cancer	TRUE	reported	textfile	4	58124445	3629	0.5658	5.672e-06	GCST90001582 || CD14+ CD16- monocyte Absolute Count	CD14+ CD16- monocyte Absolute Count	TRUE	reported	textfile	2	1	TRUE	NA
rs2120231	G	T	G	T	-0.1154	-0.0950928	0.5141	0.557524	FALSE	FALSE	FALSE	jObgQv	1112756	0.410979	0.115661	Nasopharynx Cancer	TRUE	reported	textfile	17	1015996	3629	0.02415	1.818e-06	GCST90001582 || CD14+ CD16- monocyte Absolute Count	CD14+ CD16- monocyte Absolute Count	TRUE	reported	textfile	2	1	TRUE	NA
rs2247998	A	G	A	G	-0.1145	-0.0112781	0.6503	0.799187	FALSE	FALSE	FALSE	jObgQv	85767839	0.937542	0.143928	Nasopharynx Cancer	TRUE	reported	textfile	16	85801445	3629	0.0254	6.7e-06	GCST90001582 || CD14+ CD16- monocyte Absolute Count	CD14+ CD16- monocyte Absolute Count	TRUE	reported	textfile	2	1	TRUE	NA
rs2418135	A	G	A	G	-0.1487	0.148326	0.5236	0.535697	FALSE	FALSE	FALSE	jObgQv	111139029	0.199597	0.115636	Nasopharynx Cancer	TRUE	reported	textfile	9	113901309	3629	0.02438	1.16e-09	GCST90001582 || CD14+ CD16- monocyte Absolute Count	CD14+ CD16- monocyte Absolute Count	TRUE	reported	textfile	2	1	TRUE	NA
rs28437286	G	A	G	A	-0.3633	-0.613229	0.0222	0.0392428	FALSE	FALSE	FALSE	jObgQv	41643119	0.041661	0.301061	Nasopharynx Cancer	TRUE	reported	textfile	21	43063279	3629	0.08142	8.331e-06	GCST90001582 || CD14+ CD16- monocyte Absolute Count	CD14+ CD16- monocyte Absolute Count	TRUE	reported	textfile	2	1	TRUE	NA
rs2904118	T	C	T	C	-0.1157	0.0299548	0.6645	0.758587	FALSE	FALSE	FALSE	jObgQv	56175185	0.822923	0.133854	Nasopharynx Cancer	TRUE	reported	textfile	2	56402320	3629	0.02572	6.994e-06	GCST90001582 || CD14+ CD16- monocyte Absolute Count	CD14+ CD16- monocyte Absolute Count	TRUE	reported	textfile	2	1	TRUE	NA
rs310730	C	T	C	T	0.3004	-0.20951	0.0338	0.0776081	FALSE	FALSE	FALSE	jObgQv	4287127	0.331134	0.215582	Nasopharynx Cancer	TRUE	reported	textfile	3	4328811	3629	0.06623	5.911e-06	GCST90001582 || CD14+ CD16- monocyte Absolute Count	CD14+ CD16- monocyte Absolute Count	TRUE	reported	textfile	2	1	TRUE	NA
rs41331448	G	A	G	A	0.7646	0.297708	0.0056	0.00546145	FALSE	FALSE	FALSE	jObgQv	20715173	0.717366	0.822441	Nasopharynx Cancer	TRUE	reported	textfile	13	21289312	3629	0.1645	3.469e-06	GCST90001582 || CD14+ CD16- monocyte Absolute Count	CD14+ CD16- monocyte Absolute Count	TRUE	reported	textfile	2	1	TRUE	NA
rs445	T	C	T	C	-0.1822	-0.0129014	0.1941	0.0591435	FALSE	FALSE	FALSE	jObgQv	92779056	0.958003	0.244994	Nasopharynx Cancer	TRUE	reported	textfile	7	92408370	3629	0.02999	1.363e-09	GCST90001582 || CD14+ CD16- monocyte Absolute Count	CD14+ CD16- monocyte Absolute Count	TRUE	reported	textfile	2	1	TRUE	NA
rs536943	G	A	G	A	-0.1442	-0.0222086	0.1637	0.098056	FALSE	FALSE	FALSE	jObgQv	173496093	0.909016	0.194336	Nasopharynx Cancer	TRUE	reported	textfile	3	173213883	3629	0.03221	7.782e-06	GCST90001582 || CD14+ CD16- monocyte Absolute Count	CD14+ CD16- monocyte Absolute Count	TRUE	reported	textfile	2	1	TRUE	NA
rs55779804	C	G	C	G	-0.1931	0.0315117	0.0805	0.0841319	FALSE	TRUE	FALSE	jObgQv	6371649	0.882026	0.212341	Nasopharynx Cancer	TRUE	reported	textfile	19	6371660	3629	0.04302	7.375e-06	GCST90001582 || CD14+ CD16- monocyte Absolute Count	CD14+ CD16- monocyte Absolute Count	TRUE	reported	textfile	2	1	TRUE	NA
rs56010301	T	C	T	C	-0.1354	-0.0149776	0.2097	0.180057	FALSE	FALSE	FALSE	jObgQv	53349680	0.920524	0.150116	Nasopharynx Cancer	TRUE	reported	textfile	5	52645510	3629	0.02942	4.34e-06	GCST90001582 || CD14+ CD16- monocyte Absolute Count	CD14+ CD16- monocyte Absolute Count	TRUE	reported	textfile	2	1	TRUE	NA
rs58943387	G	T	G	T	-0.1471	-0.032676	0.1768	0.146543	FALSE	FALSE	FALSE	jObgQv	191003178	0.839981	0.161828	Nasopharynx Cancer	TRUE	reported	textfile	3	190720967	3629	0.0314	2.898e-06	GCST90001582 || CD14+ CD16- monocyte Absolute Count	CD14+ CD16- monocyte Absolute Count	TRUE	reported	textfile	2	1	TRUE	NA
rs613224	C	T	C	T	0.3132	-0.220531	0.0366	0.00407683	FALSE	FALSE	FALSE	jObgQv	2945744	0.806052	0.898212	Nasopharynx Cancer	TRUE	reported	textfile	8	2803266	3629	0.06285	6.533e-07	GCST90001582 || CD14+ CD16- monocyte Absolute Count	CD14+ CD16- monocyte Absolute Count	TRUE	reported	textfile	2	1	TRUE	NA
rs78355921	C	G	C	G	-0.1946	-0.378061	0.0915	0.0210954	FALSE	TRUE	FALSE	jObgQv	159972062	0.342412	0.398206	Nasopharynx Cancer	TRUE	reported	textfile	1	159941852	3629	0.04137	2.655e-06	GCST90001582 || CD14+ CD16- monocyte Absolute Count	CD14+ CD16- monocyte Absolute Count	TRUE	reported	textfile	2	1	TRUE	NA
rs8076666	G	A	G	A	0.1284	-0.281642	0.7778	0.88119	FALSE	FALSE	FALSE	jObgQv	80250018	0.112796	0.177608	Nasopharynx Cancer	TRUE	reported	textfile	17	78223817	3629	0.02869	7.823e-06	GCST90001582 || CD14+ CD16- monocyte Absolute Count	CD14+ CD16- monocyte Absolute Count	TRUE	reported	textfile	2	1	TRUE	NA
rs9599503	C	T	C	T	-0.1276	-0.22049	0.2827	0.108454	FALSE	FALSE	FALSE	jObgQv	34740682	0.23134	0.184215	Nasopharynx Cancer	TRUE	reported	textfile	13	35314819	3629	0.02661	1.677e-06	GCST90001582 || CD14+ CD16- monocyte Absolute Count	CD14+ CD16- monocyte Absolute Count	TRUE	reported	textfile	2	1	TRUE	NA
rs1002938	T	A	T	A	-0.275	0.529264	0.0776	0.0387964	FALSE	TRUE	FALSE	jObgQv	97701527	0.0759224	0.298202	Nasopharynx Cancer	TRUE	reported	textfile	10	99461284	3408	0.04897	2.123e-08	GCST90001660 || CD39+ CD4+ T cell Absolute Count	CD39+ CD4+ T cell Absolute Count	TRUE	reported	textfile	2	1	TRUE	NA
rs10800381	T	C	T	C	0.1562	-0.0705819	0.1643	0.221795	FALSE	FALSE	FALSE	jObgQv	168775115	0.612126	0.139204	Nasopharynx Cancer	TRUE	reported	textfile	1	168744353	3408	0.03519	9.37e-06	GCST90001660 || CD39+ CD4+ T cell Absolute Count	CD39+ CD4+ T cell Absolute Count	TRUE	reported	textfile	2	1	TRUE	NA
rs10882324	T	C	T	C	-0.1207	0.0920206	0.3498	0.3039	FALSE	FALSE	FALSE	jObgQv	80915175	0.470296	0.127453	Nasopharynx Cancer	TRUE	reported	textfile	10	82674931	3408	0.0264	4.964e-06	GCST90001660 || CD39+ CD4+ T cell Absolute Count	CD39+ CD4+ T cell Absolute Count	TRUE	reported	textfile	2	1	TRUE	NA
rs10882701	C	A	C	A	-0.4118	-0.0750915	0.5139	0.575983	FALSE	FALSE	FALSE	jObgQv	95981314	0.522758	0.117496	Nasopharynx Cancer	TRUE	reported	textfile	10	97741071	3408	0.0249	3.853e-59	GCST90001660 || CD39+ CD4+ T cell Absolute Count	CD39+ CD4+ T cell Absolute Count	TRUE	reported	textfile	2	1	TRUE	NA
rs112392069	T	A	T	A	0.2664	-0.928204	0.0491	0.0124964	FALSE	TRUE	FALSE	jObgQv	97165568	0.0963896	0.55828	Nasopharynx Cancer	TRUE	reported	textfile	10	98925325	3408	0.05919	7.015e-06	GCST90001660 || CD39+ CD4+ T cell Absolute Count	CD39+ CD4+ T cell Absolute Count	TRUE	reported	textfile	2	1	TRUE	NA
rs113087753	A	G	A	G	0.2554	0.11251	0.0524	0.0497394	FALSE	FALSE	FALSE	jObgQv	80926992	0.678486	0.271415	Nasopharynx Cancer	TRUE	reported	textfile	7	80556308	3408	0.05646	6.274e-06	GCST90001660 || CD39+ CD4+ T cell Absolute Count	CD39+ CD4+ T cell Absolute Count	TRUE	reported	textfile	2	1	TRUE	NA
rs114844216	C	T	C	T	0.6311	0.794461	0.0459	0.00333528	FALSE	FALSE	FALSE	jObgQv	96399195	0.403758	0.951531	Nasopharynx Cancer	TRUE	reported	textfile	10	98158952	3408	0.06024	2.66e-25	GCST90001660 || CD39+ CD4+ T cell Absolute Count	CD39+ CD4+ T cell Absolute Count	TRUE	reported	textfile	2	1	TRUE	NA
rs11598645	C	T	C	T	-0.6196	-0.00293477	0.011	0.0303965	FALSE	FALSE	FALSE	jObgQv	66591763	0.993056	0.337194	Nasopharynx Cancer	TRUE	reported	textfile	10	68351521	3408	0.1364	5.742e-06	GCST90001660 || CD39+ CD4+ T cell Absolute Count	CD39+ CD4+ T cell Absolute Count	TRUE	reported	textfile	2	1	TRUE	NA
rs11718018	C	T	C	T	-0.1208	-0.0939189	0.4134	0.398668	FALSE	FALSE	FALSE	jObgQv	60379037	0.423169	0.117261	Nasopharynx Cancer	TRUE	reported	textfile	3	60364770	3408	0.02589	3.18e-06	GCST90001660 || CD39+ CD4+ T cell Absolute Count	CD39+ CD4+ T cell Absolute Count	TRUE	reported	textfile	2	1	TRUE	NA
rs12778797	C	T	C	T	0.2544	0.0632453	0.3841	0.345628	FALSE	FALSE	FALSE	jObgQv	95238931	0.600598	0.120803	Nasopharynx Cancer	TRUE	reported	textfile	10	96998688	3408	0.02672	3.117e-21	GCST90001660 || CD39+ CD4+ T cell Absolute Count	CD39+ CD4+ T cell Absolute Count	TRUE	reported	textfile	2	1	TRUE	NA
rs138807420	T	A	T	A	1.022	-0.165414	0.0034	0.0381326	FALSE	TRUE	FALSE	jObgQv	6231816	0.581707	0.300265	Nasopharynx Cancer	TRUE	reported	textfile	5	6231929	3408	0.204	5.821e-07	GCST90001660 || CD39+ CD4+ T cell Absolute Count	CD39+ CD4+ T cell Absolute Count	TRUE	reported	textfile	2	1	TRUE	NA
rs139577399	C	T	C	T	-0.3243	-1.08398	0.0414	0.00399733	FALSE	FALSE	FALSE	jObgQv	23163796	0.216542	0.877169	Nasopharynx Cancer	TRUE	reported	textfile	7	23203415	3408	0.06424	4.691e-07	GCST90001660 || CD39+ CD4+ T cell Absolute Count	CD39+ CD4+ T cell Absolute Count	TRUE	reported	textfile	2	1	TRUE	NA
rs140503524	T	C	T	C	-1.428	-0.00248534	0.0021	0.0361118	FALSE	FALSE	FALSE	jObgQv	44625159	0.993806	0.320141	Nasopharynx Cancer	TRUE	reported	textfile	11	44646709	3408	0.3074	3.494e-06	GCST90001660 || CD39+ CD4+ T cell Absolute Count	CD39+ CD4+ T cell Absolute Count	TRUE	reported	textfile	2	1	TRUE	NA
rs1410600	T	C	T	C	-0.2402	-0.014952	0.4073	0.527682	FALSE	FALSE	FALSE	jObgQv	95310937	0.897012	0.115516	Nasopharynx Cancer	TRUE	reported	textfile	10	97070694	3408	0.02632	1.198e-19	GCST90001660 || CD39+ CD4+ T cell Absolute Count	CD39+ CD4+ T cell Absolute Count	TRUE	reported	textfile	2	1	TRUE	NA
rs145557266	G	A	G	A	0.7936	0.141166	0.021	0.013666	FALSE	FALSE	FALSE	jObgQv	94090298	0.778089	0.500922	Nasopharynx Cancer	TRUE	reported	textfile	10	95850055	3408	0.09034	2.458e-18	GCST90001660 || CD39+ CD4+ T cell Absolute Count	CD39+ CD4+ T cell Absolute Count	TRUE	reported	textfile	2	1	TRUE	NA
rs149951966	C	T	C	T	0.1983	-0.0332546	0.1034	0.19329	FALSE	FALSE	FALSE	jObgQv	42985119	0.819406	0.145656	Nasopharynx Cancer	TRUE	reported	textfile	17	41137136	3408	0.04337	4.989e-06	GCST90001660 || CD39+ CD4+ T cell Absolute Count	CD39+ CD4+ T cell Absolute Count	TRUE	reported	textfile	2	1	TRUE	NA
rs17091864	G	A	G	A	0.5315	0.271543	0.0123	0.0571226	FALSE	FALSE	FALSE	jObgQv	56636661	0.28045	0.251589	Nasopharynx Cancer	TRUE	reported	textfile	14	57103379	3408	0.1201	9.878e-06	GCST90001660 || CD39+ CD4+ T cell Absolute Count	CD39+ CD4+ T cell Absolute Count	TRUE	reported	textfile	2	1	TRUE	NA
rs191265355	C	T	C	T	1.095	-0.237537	0.0028	0.0132496	FALSE	FALSE	FALSE	jObgQv	122684543	0.657021	0.534956	Nasopharynx Cancer	TRUE	reported	textfile	2	123442119	3408	0.2467	9.402e-06	GCST90001660 || CD39+ CD4+ T cell Absolute Count	CD39+ CD4+ T cell Absolute Count	TRUE	reported	textfile	2	1	TRUE	NA
rs2251521	T	C	T	C	-0.199	0.0141729	0.1021	0.225796	FALSE	FALSE	FALSE	jObgQv	107711573	0.918781	0.138992	Nasopharynx Cancer	TRUE	reported	textfile	10	109471331	3408	0.04274	3.357e-06	GCST90001660 || CD39+ CD4+ T cell Absolute Count	CD39+ CD4+ T cell Absolute Count	TRUE	reported	textfile	2	1	TRUE	NA
rs35163827	G	A	G	A	-0.3193	0.100362	0.0392	0.0243681	FALSE	FALSE	FALSE	jObgQv	9748822	0.789514	0.375971	Nasopharynx Cancer	TRUE	reported	textfile	8	9606332	3408	0.07127	7.726e-06	GCST90001660 || CD39+ CD4+ T cell Absolute Count	CD39+ CD4+ T cell Absolute Count	TRUE	reported	textfile	2	1	TRUE	NA
rs4321083	A	G	A	G	0.156	-0.004366	0.2139	0.297935	FALSE	FALSE	FALSE	jObgQv	83457781	0.972614	0.127175	Nasopharynx Cancer	TRUE	reported	textfile	13	84031916	3408	0.03139	7.08e-07	GCST90001660 || CD39+ CD4+ T cell Absolute Count	CD39+ CD4+ T cell Absolute Count	TRUE	reported	textfile	2	1	TRUE	NA
rs57516532	T	C	T	C	0.3142	-0.510167	0.0342	0.0503104	FALSE	FALSE	FALSE	jObgQv	1133233	0.0500703	0.260374	Nasopharynx Cancer	TRUE	reported	textfile	7	1172869	3408	0.06993	7.259e-06	GCST90001660 || CD39+ CD4+ T cell Absolute Count	CD39+ CD4+ T cell Absolute Count	TRUE	reported	textfile	2	1	TRUE	NA
rs59143200	C	T	C	T	-0.1181	-0.0764324	0.4325	0.475099	FALSE	FALSE	FALSE	jObgQv	1092512	0.515725	0.117598	Nasopharynx Cancer	TRUE	reported	textfile	19	1092511	3408	0.02594	5.476e-06	GCST90001660 || CD39+ CD4+ T cell Absolute Count	CD39+ CD4+ T cell Absolute Count	TRUE	reported	textfile	2	1	TRUE	NA
rs62421103	T	G	T	G	0.2313	0.242291	0.0712	0.0881455	FALSE	FALSE	FALSE	jObgQv	112839142	0.238106	0.205378	Nasopharynx Cancer	TRUE	reported	textfile	6	113160344	3408	0.05047	4.731e-06	GCST90001660 || CD39+ CD4+ T cell Absolute Count	CD39+ CD4+ T cell Absolute Count	TRUE	reported	textfile	2	1	TRUE	NA
rs72968495	C	T	C	T	2.034	0.443966	7e-04	0.0337564	FALSE	FALSE	FALSE	jObgQv	119317308	0.170833	0.324174	Nasopharynx Cancer	TRUE	reported	textfile	6	119638473	3408	0.4463	5.367e-06	GCST90001660 || CD39+ CD4+ T cell Absolute Count	CD39+ CD4+ T cell Absolute Count	TRUE	reported	textfile	2	1	TRUE	NA
rs74791100	C	T	C	T	0.5331	-1.08928	0.0123	0.00165465	FALSE	FALSE	FALSE	jObgQv	83437488	0.464154	1.48804	Nasopharynx Cancer	TRUE	reported	textfile	9	86052403	3408	0.1169	5.28e-06	GCST90001660 || CD39+ CD4+ T cell Absolute Count	CD39+ CD4+ T cell Absolute Count	TRUE	reported	textfile	2	1	TRUE	NA
rs78027772	A	G	A	G	0.2207	0.233561	0.0848	0.09858	FALSE	FALSE	FALSE	jObgQv	126608174	0.227145	0.193386	Nasopharynx Cancer	TRUE	reported	textfile	7	126248228	3408	0.04649	2.151e-06	GCST90001660 || CD39+ CD4+ T cell Absolute Count	CD39+ CD4+ T cell Absolute Count	TRUE	reported	textfile	2	1	TRUE	NA
rs8076447	A	G	A	G	0.1441	-0.270551	0.2515	0.181222	FALSE	FALSE	FALSE	jObgQv	77233801	0.0721822	0.150476	Nasopharynx Cancer	TRUE	reported	textfile	17	75229883	3408	0.02906	7.48e-07	GCST90001660 || CD39+ CD4+ T cell Absolute Count	CD39+ CD4+ T cell Absolute Count	TRUE	reported	textfile	2	1	TRUE	NA
rs821702	G	A	G	A	-0.1393	0.113351	0.7525	0.5733	FALSE	FALSE	FALSE	jObgQv	106335312	0.328543	0.116013	Nasopharynx Cancer	TRUE	reported	textfile	10	108095070	3408	0.0293	2.078e-06	GCST90001660 || CD39+ CD4+ T cell Absolute Count	CD39+ CD4+ T cell Absolute Count	TRUE	reported	textfile	2	1	TRUE	NA
rs1002938	T	A	T	A	-0.245	0.529264	0.0771	0.0387964	FALSE	TRUE	FALSE	jObgQv	97701527	0.0759224	0.298202	Nasopharynx Cancer	TRUE	reported	textfile	10	99461284	3437	0.04847	4.557e-07	GCST90001491 || CD39+ activated CD4 regulatory T cell %CD4 regulatory T cell	CD39+ activated CD4 regulatory T cell %CD4 regulatory T cell	TRUE	reported	textfile	2	1	TRUE	NA
rs10882701	C	A	C	A	-0.3538	-0.0750915	0.5141	0.575983	FALSE	FALSE	FALSE	jObgQv	95981314	0.522758	0.117496	Nasopharynx Cancer	TRUE	reported	textfile	10	97741071	3437	0.02489	1.316e-44	GCST90001491 || CD39+ activated CD4 regulatory T cell %CD4 regulatory T cell	CD39+ activated CD4 regulatory T cell %CD4 regulatory T cell	TRUE	reported	textfile	2	1	TRUE	NA
rs111806244	T	C	T	C	-0.3505	-0.0405721	0.0474	0.101678	FALSE	FALSE	FALSE	jObgQv	46265966	0.840582	0.201702	Nasopharynx Cancer	TRUE	reported	textfile	10	47637202	3437	0.07712	5.676e-06	GCST90001491 || CD39+ activated CD4 regulatory T cell %CD4 regulatory T cell	CD39+ activated CD4 regulatory T cell %CD4 regulatory T cell	TRUE	reported	textfile	2	1	TRUE	NA
rs114844216	C	T	C	T	0.5197	0.794461	0.0464	0.00333528	FALSE	FALSE	FALSE	jObgQv	96399195	0.403758	0.951531	Nasopharynx Cancer	TRUE	reported	textfile	10	98158952	3437	0.05961	4.343e-18	GCST90001491 || CD39+ activated CD4 regulatory T cell %CD4 regulatory T cell	CD39+ activated CD4 regulatory T cell %CD4 regulatory T cell	TRUE	reported	textfile	2	1	TRUE	NA
rs115722307	A	G	A	G	3.675	-0.353955	1e-04	0.00929991	FALSE	FALSE	FALSE	jObgQv	173362803	0.546315	0.586707	Nasopharynx Cancer	TRUE	reported	textfile	5	172789806	3437	0.8277	9.29e-06	GCST90001491 || CD39+ activated CD4 regulatory T cell %CD4 regulatory T cell	CD39+ activated CD4 regulatory T cell %CD4 regulatory T cell	TRUE	reported	textfile	2	1	TRUE	NA
rs117008259	G	A	G	A	1.849	0.585646	0.001	0.0169848	FALSE	FALSE	FALSE	jObgQv	67570609	0.208946	0.466105	Nasopharynx Cancer	TRUE	reported	textfile	8	68482844	3437	0.4141	8.323e-06	GCST90001491 || CD39+ activated CD4 regulatory T cell %CD4 regulatory T cell	CD39+ activated CD4 regulatory T cell %CD4 regulatory T cell	TRUE	reported	textfile	2	1	TRUE	NA
rs117344160	C	T	C	T	0.2868	0.0335466	0.041	0.0476477	FALSE	FALSE	FALSE	jObgQv	44982342	0.90461	0.279929	Nasopharynx Cancer	TRUE	reported	textfile	15	45274540	3437	0.06372	6.979e-06	GCST90001491 || CD39+ activated CD4 regulatory T cell %CD4 regulatory T cell	CD39+ activated CD4 regulatory T cell %CD4 regulatory T cell	TRUE	reported	textfile	2	1	TRUE	NA
rs117858605	G	A	G	A	1.041	-0.284936	0.0029	0.0484698	FALSE	FALSE	FALSE	jObgQv	81040786	0.283488	0.265671	Nasopharynx Cancer	TRUE	reported	textfile	12	81434565	3437	0.22	2.339e-06	GCST90001491 || CD39+ activated CD4 regulatory T cell %CD4 regulatory T cell	CD39+ activated CD4 regulatory T cell %CD4 regulatory T cell	TRUE	reported	textfile	2	1	TRUE	NA
rs12648210	G	A	G	A	-0.5101	-0.0671034	0.0145	0.0814118	FALSE	FALSE	FALSE	jObgQv	88345308	0.750152	0.210726	Nasopharynx Cancer	TRUE	reported	textfile	4	89266460	3437	0.1037	9.191e-07	GCST90001491 || CD39+ activated CD4 regulatory T cell %CD4 regulatory T cell	CD39+ activated CD4 regulatory T cell %CD4 regulatory T cell	TRUE	reported	textfile	2	1	TRUE	NA
rs138483328	T	C	T	C	0.4874	0.341679	0.0141	0.00930223	FALSE	FALSE	FALSE	jObgQv	108163087	0.559617	0.585659	Nasopharynx Cancer	TRUE	reported	textfile	6	108484291	3437	0.1054	3.86e-06	GCST90001491 || CD39+ activated CD4 regulatory T cell %CD4 regulatory T cell	CD39+ activated CD4 regulatory T cell %CD4 regulatory T cell	TRUE	reported	textfile	2	1	TRUE	NA
rs1410600	T	C	T	C	-0.2402	-0.014952	0.4069	0.527682	FALSE	FALSE	FALSE	jObgQv	95310937	0.897012	0.115516	Nasopharynx Cancer	TRUE	reported	textfile	10	97070694	3437	0.02597	3.91e-20	GCST90001491 || CD39+ activated CD4 regulatory T cell %CD4 regulatory T cell	CD39+ activated CD4 regulatory T cell %CD4 regulatory T cell	TRUE	reported	textfile	2	1	TRUE	NA
rs145557266	G	A	G	A	0.6071	0.141166	0.0211	0.013666	FALSE	FALSE	FALSE	jObgQv	94090298	0.778089	0.500922	Nasopharynx Cancer	TRUE	reported	textfile	10	95850055	3437	0.08948	1.369e-11	GCST90001491 || CD39+ activated CD4 regulatory T cell %CD4 regulatory T cell	CD39+ activated CD4 regulatory T cell %CD4 regulatory T cell	TRUE	reported	textfile	2	1	TRUE	NA
rs146341199	A	G	A	G	-0.9656	-0.228052	0.0029	0.0679077	FALSE	FALSE	FALSE	jObgQv	12368477	0.32172	0.230139	Nasopharynx Cancer	TRUE	reported	textfile	19	12479291	3437	0.2172	9.035e-06	GCST90001491 || CD39+ activated CD4 regulatory T cell %CD4 regulatory T cell	CD39+ activated CD4 regulatory T cell %CD4 regulatory T cell	TRUE	reported	textfile	2	1	TRUE	NA
rs148903835	A	G	A	G	0.6005	-0.143958	0.0106	0.0489269	FALSE	FALSE	FALSE	jObgQv	106524060	0.589973	0.267146	Nasopharynx Cancer	TRUE	reported	textfile	10	108283818	3437	0.1288	3.225e-06	GCST90001491 || CD39+ activated CD4 regulatory T cell %CD4 regulatory T cell	CD39+ activated CD4 regulatory T cell %CD4 regulatory T cell	TRUE	reported	textfile	2	1	TRUE	NA
rs2860999	A	G	A	G	0.2202	0.062971	0.3806	0.345688	FALSE	FALSE	FALSE	jObgQv	95238891	0.602117	0.120782	Nasopharynx Cancer	TRUE	reported	textfile	10	96998648	3437	0.02645	1.203e-16	GCST90001491 || CD39+ activated CD4 regulatory T cell %CD4 regulatory T cell	CD39+ activated CD4 regulatory T cell %CD4 regulatory T cell	TRUE	reported	textfile	2	1	TRUE	NA
rs4550723	C	T	C	T	0.1177	0.172348	0.3926	0.453628	FALSE	FALSE	FALSE	jObgQv	38209699	0.134978	0.115302	Nasopharynx Cancer	TRUE	reported	textfile	20	36838101	3437	0.02596	6.033e-06	GCST90001491 || CD39+ activated CD4 regulatory T cell %CD4 regulatory T cell	CD39+ activated CD4 regulatory T cell %CD4 regulatory T cell	TRUE	reported	textfile	2	1	TRUE	NA
rs61818169	A	G	A	G	0.1828	0.0987673	0.1013	0.104304	FALSE	FALSE	FALSE	jObgQv	112980212	0.600927	0.188824	Nasopharynx Cancer	TRUE	reported	textfile	1	113522834	3437	0.04102	8.631e-06	GCST90001491 || CD39+ activated CD4 regulatory T cell %CD4 regulatory T cell	CD39+ activated CD4 regulatory T cell %CD4 regulatory T cell	TRUE	reported	textfile	2	1	TRUE	NA
rs7035176	C	G	C	G	0.1497	0.0655829	0.1759	0.211713	FALSE	TRUE	FALSE	jObgQv	116814979	0.641806	0.140986	Nasopharynx Cancer	TRUE	reported	textfile	9	119577258	3437	0.03193	2.834e-06	GCST90001491 || CD39+ activated CD4 regulatory T cell %CD4 regulatory T cell	CD39+ activated CD4 regulatory T cell %CD4 regulatory T cell	TRUE	reported	textfile	2	1	TRUE	NA
rs7088648	C	G	C	G	0.5794	-0.216686	0.0147	0.0391135	FALSE	TRUE	FALSE	jObgQv	96831964	0.478766	0.305929	Nasopharynx Cancer	TRUE	reported	textfile	10	98591721	3437	0.1096	1.338e-07	GCST90001491 || CD39+ activated CD4 regulatory T cell %CD4 regulatory T cell	CD39+ activated CD4 regulatory T cell %CD4 regulatory T cell	TRUE	reported	textfile	2	1	TRUE	NA
rs72715941	A	G	A	G	0.1447	-0.237618	0.1898	0.0910236	FALSE	FALSE	FALSE	jObgQv	27048139	0.2346	0.199916	Nasopharynx Cancer	TRUE	reported	textfile	15	27293286	3437	0.03172	5.257e-06	GCST90001491 || CD39+ activated CD4 regulatory T cell %CD4 regulatory T cell	CD39+ activated CD4 regulatory T cell %CD4 regulatory T cell	TRUE	reported	textfile	2	1	TRUE	NA
rs74018295	T	C	T	C	0.1589	0.231196	0.1459	0.0963202	FALSE	FALSE	FALSE	jObgQv	57577976	0.234326	0.194399	Nasopharynx Cancer	TRUE	reported	textfile	15	57870174	3437	0.03582	9.459e-06	GCST90001491 || CD39+ activated CD4 regulatory T cell %CD4 regulatory T cell	CD39+ activated CD4 regulatory T cell %CD4 regulatory T cell	TRUE	reported	textfile	2	1	TRUE	NA
rs79629290	C	T	C	T	0.174	0.176944	0.1266	0.025819	FALSE	FALSE	FALSE	jObgQv	57464437	0.614343	0.35116	Nasopharynx Cancer	TRUE	reported	textfile	5	56760264	3437	0.03842	6.155e-06	GCST90001491 || CD39+ activated CD4 regulatory T cell %CD4 regulatory T cell	CD39+ activated CD4 regulatory T cell %CD4 regulatory T cell	TRUE	reported	textfile	2	1	TRUE	NA
rs1002938	T	A	T	A	-0.281	0.529264	0.0774	0.0387964	FALSE	TRUE	FALSE	jObgQv	97701527	0.0759224	0.298202	Nasopharynx Cancer	TRUE	reported	textfile	10	99461284	3405	0.04919	1.219e-08	GCST90001489 || CD39+ activated CD4 regulatory T cell Absolute Count	CD39+ activated CD4 regulatory T cell Absolute Count	TRUE	reported	textfile	2	1	TRUE	NA
rs10059458	C	T	C	T	0.1184	-0.0923847	0.6101	0.443404	FALSE	FALSE	FALSE	jObgQv	74385664	0.424701	0.115728	Nasopharynx Cancer	TRUE	reported	textfile	5	73681489	3405	0.02655	8.518e-06	GCST90001489 || CD39+ activated CD4 regulatory T cell Absolute Count	CD39+ activated CD4 regulatory T cell Absolute Count	TRUE	reported	textfile	2	1	TRUE	NA
rs10882701	C	A	C	A	-0.3631	-0.0750915	0.514	0.575983	FALSE	FALSE	FALSE	jObgQv	95981314	0.522758	0.117496	Nasopharynx Cancer	TRUE	reported	textfile	10	97741071	3405	0.02528	1.801e-45	GCST90001489 || CD39+ activated CD4 regulatory T cell Absolute Count	CD39+ activated CD4 regulatory T cell Absolute Count	TRUE	reported	textfile	2	1	TRUE	NA
rs11002579	A	G	A	G	-0.1316	-0.0897599	0.3366	0.258651	FALSE	FALSE	FALSE	jObgQv	78499079	0.502	0.133702	Nasopharynx Cancer	TRUE	reported	textfile	10	80258836	3405	0.02727	1.462e-06	GCST90001489 || CD39+ activated CD4 regulatory T cell Absolute Count	CD39+ activated CD4 regulatory T cell Absolute Count	TRUE	reported	textfile	2	1	TRUE	NA
rs111806244	T	C	T	C	-0.3653	-0.0405721	0.0476	0.101678	FALSE	FALSE	FALSE	jObgQv	46265966	0.840582	0.201702	Nasopharynx Cancer	TRUE	reported	textfile	10	47637202	3405	0.07836	3.263e-06	GCST90001489 || CD39+ activated CD4 regulatory T cell Absolute Count	CD39+ activated CD4 regulatory T cell Absolute Count	TRUE	reported	textfile	2	1	TRUE	NA
rs114844216	C	T	C	T	0.4578	0.794461	0.046	0.00333528	FALSE	FALSE	FALSE	jObgQv	96399195	0.403758	0.951531	Nasopharynx Cancer	TRUE	reported	textfile	10	98158952	3405	0.06096	7.475e-14	GCST90001489 || CD39+ activated CD4 regulatory T cell Absolute Count	CD39+ activated CD4 regulatory T cell Absolute Count	TRUE	reported	textfile	2	1	TRUE	NA
rs11777493	A	T	A	T	-0.1467	0.0135229	0.2395	0.272942	FALSE	TRUE	FALSE	jObgQv	112909417	0.916379	0.128794	Nasopharynx Cancer	TRUE	reported	textfile	8	113921646	3405	0.0305	1.571e-06	GCST90001489 || CD39+ activated CD4 regulatory T cell Absolute Count	CD39+ activated CD4 regulatory T cell Absolute Count	TRUE	reported	textfile	2	1	TRUE	NA
rs11795139	T	C	T	C	0.1205	0.193019	0.3335	0.217177	FALSE	FALSE	FALSE	jObgQv	83535500	0.167623	0.139881	Nasopharynx Cancer	TRUE	reported	textfile	9	86150415	3405	0.02712	9.226e-06	GCST90001489 || CD39+ activated CD4 regulatory T cell Absolute Count	CD39+ activated CD4 regulatory T cell Absolute Count	TRUE	reported	textfile	2	1	TRUE	NA
rs12648210	G	A	G	A	-0.5171	-0.0671034	0.0145	0.0814118	FALSE	FALSE	FALSE	jObgQv	88345308	0.750152	0.210726	Nasopharynx Cancer	TRUE	reported	textfile	4	89266460	3405	0.1056	1.018e-06	GCST90001489 || CD39+ activated CD4 regulatory T cell Absolute Count	CD39+ activated CD4 regulatory T cell Absolute Count	TRUE	reported	textfile	2	1	TRUE	NA
rs12707040	A	G	A	G	0.1591	-0.054226	0.1783	0.244613	FALSE	FALSE	FALSE	jObgQv	80851235	0.685949	0.134104	Nasopharynx Cancer	TRUE	reported	textfile	7	80480551	3405	0.03418	3.374e-06	GCST90001489 || CD39+ activated CD4 regulatory T cell Absolute Count	CD39+ activated CD4 regulatory T cell Absolute Count	TRUE	reported	textfile	2	1	TRUE	NA
rs12778797	C	T	C	T	0.2244	0.0632453	0.384	0.345628	FALSE	FALSE	FALSE	jObgQv	95238931	0.600598	0.120803	Nasopharynx Cancer	TRUE	reported	textfile	10	96998688	3405	0.02672	6.54e-17	GCST90001489 || CD39+ activated CD4 regulatory T cell Absolute Count	CD39+ activated CD4 regulatory T cell Absolute Count	TRUE	reported	textfile	2	1	TRUE	NA
rs139015125	C	G	C	G	-0.401	0.539872	0.0231	0.013229	FALSE	TRUE	FALSE	jObgQv	164591302	0.297201	0.517885	Nasopharynx Cancer	TRUE	reported	textfile	4	165512454	3405	0.08506	2.528e-06	GCST90001489 || CD39+ activated CD4 regulatory T cell Absolute Count	CD39+ activated CD4 regulatory T cell Absolute Count	TRUE	reported	textfile	2	1	TRUE	NA
rs139577399	C	T	C	T	-0.3155	-1.08398	0.0414	0.00399733	FALSE	FALSE	FALSE	jObgQv	23163796	0.216542	0.877169	Nasopharynx Cancer	TRUE	reported	textfile	7	23203415	3405	0.06457	1.081e-06	GCST90001489 || CD39+ activated CD4 regulatory T cell Absolute Count	CD39+ activated CD4 regulatory T cell Absolute Count	TRUE	reported	textfile	2	1	TRUE	NA
rs139917391	T	C	T	C	2.666	0.133919	4e-04	0.085827	FALSE	FALSE	FALSE	jObgQv	18059003	0.526483	0.211434	Nasopharynx Cancer	TRUE	reported	textfile	16	18152860	3405	0.5711	3.157e-06	GCST90001489 || CD39+ activated CD4 regulatory T cell Absolute Count	CD39+ activated CD4 regulatory T cell Absolute Count	TRUE	reported	textfile	2	1	TRUE	NA
rs1410600	T	C	T	C	-0.2269	-0.014952	0.4073	0.527682	FALSE	FALSE	FALSE	jObgQv	95310937	0.897012	0.115516	Nasopharynx Cancer	TRUE	reported	textfile	10	97070694	3405	0.02632	9.978e-18	GCST90001489 || CD39+ activated CD4 regulatory T cell Absolute Count	CD39+ activated CD4 regulatory T cell Absolute Count	TRUE	reported	textfile	2	1	TRUE	NA
rs142422333	T	C	T	C	-0.2705	1.19045	0.0515	0.00731943	FALSE	FALSE	FALSE	jObgQv	155948540	0.0748997	0.668386	Nasopharynx Cancer	TRUE	reported	textfile	5	155375550	3405	0.05905	4.782e-06	GCST90001489 || CD39+ activated CD4 regulatory T cell Absolute Count	CD39+ activated CD4 regulatory T cell Absolute Count	TRUE	reported	textfile	2	1	TRUE	NA
rs191262582	A	T	A	T	-0.4955	0.0397949	0.014	0.00544081	FALSE	TRUE	FALSE	jObgQv	82427724	0.95828	0.760729	Nasopharynx Cancer	TRUE	reported	textfile	9	85042639	3405	0.1096	6.418e-06	GCST90001489 || CD39+ activated CD4 regulatory T cell Absolute Count	CD39+ activated CD4 regulatory T cell Absolute Count	TRUE	reported	textfile	2	1	TRUE	NA
rs2251521	T	C	T	C	-0.197	0.0141729	0.1021	0.225796	FALSE	FALSE	FALSE	jObgQv	107711573	0.918781	0.138992	Nasopharynx Cancer	TRUE	reported	textfile	10	109471331	3405	0.04279	4.28e-06	GCST90001489 || CD39+ activated CD4 regulatory T cell Absolute Count	CD39+ activated CD4 regulatory T cell Absolute Count	TRUE	reported	textfile	2	1	TRUE	NA
rs289708	G	A	G	A	0.1372	-0.0769654	0.7573	0.854347	FALSE	FALSE	FALSE	jObgQv	57004250	0.639378	0.164257	Nasopharynx Cancer	TRUE	reported	textfile	16	57038162	3405	0.02962	3.773e-06	GCST90001489 || CD39+ activated CD4 regulatory T cell Absolute Count	CD39+ activated CD4 regulatory T cell Absolute Count	TRUE	reported	textfile	2	1	TRUE	NA
rs35163827	G	A	G	A	-0.3443	0.100362	0.0391	0.0243681	FALSE	FALSE	FALSE	jObgQv	9748822	0.789514	0.375971	Nasopharynx Cancer	TRUE	reported	textfile	8	9606332	3405	0.07172	1.646e-06	GCST90001489 || CD39+ activated CD4 regulatory T cell Absolute Count	CD39+ activated CD4 regulatory T cell Absolute Count	TRUE	reported	textfile	2	1	TRUE	NA
rs4321083	A	G	A	G	0.1497	-0.004366	0.2137	0.297935	FALSE	FALSE	FALSE	jObgQv	83457781	0.972614	0.127175	Nasopharynx Cancer	TRUE	reported	textfile	13	84031916	3405	0.03152	2.124e-06	GCST90001489 || CD39+ activated CD4 regulatory T cell Absolute Count	CD39+ activated CD4 regulatory T cell Absolute Count	TRUE	reported	textfile	2	1	TRUE	NA
rs4441121	G	A	G	A	0.125	-0.102597	0.3192	0.276005	FALSE	FALSE	FALSE	jObgQv	19076444	0.428005	0.129442	Nasopharynx Cancer	TRUE	reported	textfile	13	19650584	3405	0.02703	3.855e-06	GCST90001489 || CD39+ activated CD4 regulatory T cell Absolute Count	CD39+ activated CD4 regulatory T cell Absolute Count	TRUE	reported	textfile	2	1	TRUE	NA
rs4811602	A	G	A	G	0.1348	0.177202	0.4019	0.451706	FALSE	FALSE	FALSE	jObgQv	38220686	0.125239	0.115581	Nasopharynx Cancer	TRUE	reported	textfile	20	36849088	3405	0.02614	2.651e-07	GCST90001489 || CD39+ activated CD4 regulatory T cell Absolute Count	CD39+ activated CD4 regulatory T cell Absolute Count	TRUE	reported	textfile	2	1	TRUE	NA
rs56197234	A	G	A	G	0.5601	0.164998	0.0115	0.0526744	FALSE	FALSE	FALSE	jObgQv	69930363	0.528298	0.26165	Nasopharynx Cancer	TRUE	reported	textfile	15	70222702	3405	0.1188	2.536e-06	GCST90001489 || CD39+ activated CD4 regulatory T cell Absolute Count	CD39+ activated CD4 regulatory T cell Absolute Count	TRUE	reported	textfile	2	1	TRUE	NA
rs618250	T	C	T	C	0.3109	-0.0249463	0.0457	0.0329853	FALSE	FALSE	FALSE	jObgQv	362116	0.939831	0.330493	Nasopharynx Cancer	TRUE	reported	textfile	18	362116	3405	0.06017	2.513e-07	GCST90001489 || CD39+ activated CD4 regulatory T cell Absolute Count	CD39+ activated CD4 regulatory T cell Absolute Count	TRUE	reported	textfile	2	1	TRUE	NA
rs7267949	T	C	T	C	-0.7453	-0.505188	0.0057	0.00633345	FALSE	FALSE	FALSE	jObgQv	17605939	0.480565	0.716179	Nasopharynx Cancer	TRUE	reported	textfile	20	17586584	3405	0.1682	9.642e-06	GCST90001489 || CD39+ activated CD4 regulatory T cell Absolute Count	CD39+ activated CD4 regulatory T cell Absolute Count	TRUE	reported	textfile	2	1	TRUE	NA
rs72811105	T	C	T	C	-0.3421	-0.397839	0.0618	0.0845102	FALSE	FALSE	FALSE	jObgQv	96429147	0.0587584	0.210498	Nasopharynx Cancer	TRUE	reported	textfile	10	98188904	3405	0.05471	4.51e-10	GCST90001489 || CD39+ activated CD4 regulatory T cell Absolute Count	CD39+ activated CD4 regulatory T cell Absolute Count	TRUE	reported	textfile	2	1	TRUE	NA
rs7432284	C	A	C	A	0.2441	-0.295036	0.068	0.0510038	FALSE	FALSE	FALSE	jObgQv	186376895	0.261924	0.262989	Nasopharynx Cancer	TRUE	reported	textfile	3	186094684	3405	0.05017	1.196e-06	GCST90001489 || CD39+ activated CD4 regulatory T cell Absolute Count	CD39+ activated CD4 regulatory T cell Absolute Count	TRUE	reported	textfile	2	1	TRUE	NA
rs77020191	G	C	G	C	0.2605	-0.0228789	0.0542	0.101485	FALSE	TRUE	FALSE	jObgQv	59351250	0.906512	0.194814	Nasopharynx Cancer	TRUE	reported	textfile	15	59643449	3405	0.05731	5.657e-06	GCST90001489 || CD39+ activated CD4 regulatory T cell Absolute Count	CD39+ activated CD4 regulatory T cell Absolute Count	TRUE	reported	textfile	2	1	TRUE	NA
rs78027772	A	G	A	G	0.2212	0.233561	0.0846	0.09858	FALSE	FALSE	FALSE	jObgQv	126608174	0.227145	0.193386	Nasopharynx Cancer	TRUE	reported	textfile	7	126248228	3405	0.04672	2.294e-06	GCST90001489 || CD39+ activated CD4 regulatory T cell Absolute Count	CD39+ activated CD4 regulatory T cell Absolute Count	TRUE	reported	textfile	2	1	TRUE	NA
rs8076447	A	G	A	G	0.1337	-0.270551	0.2515	0.181222	FALSE	FALSE	FALSE	jObgQv	77233801	0.0721822	0.150476	Nasopharynx Cancer	TRUE	reported	textfile	17	75229883	3405	0.02928	5.086e-06	GCST90001489 || CD39+ activated CD4 regulatory T cell Absolute Count	CD39+ activated CD4 regulatory T cell Absolute Count	TRUE	reported	textfile	2	1	TRUE	NA
rs1002938	T	A	T	A	-0.2443	0.529264	0.0774	0.0387964	FALSE	TRUE	FALSE	jObgQv	97701527	0.0759224	0.298202	Nasopharynx Cancer	TRUE	reported	textfile	10	99461284	3405	0.04966	9.049e-07	GCST90001495 || CD39+ secreting CD4 regulatory T cell Absolute Count	CD39+ secreting CD4 regulatory T cell Absolute Count	TRUE	reported	textfile	2	1	TRUE	NA
rs10882324	T	C	T	C	-0.1185	0.0920206	0.3499	0.3039	FALSE	FALSE	FALSE	jObgQv	80915175	0.470296	0.127453	Nasopharynx Cancer	TRUE	reported	textfile	10	82674931	3405	0.02675	9.674e-06	GCST90001495 || CD39+ secreting CD4 regulatory T cell Absolute Count	CD39+ secreting CD4 regulatory T cell Absolute Count	TRUE	reported	textfile	2	1	TRUE	NA
rs10882701	C	A	C	A	-0.4069	-0.0750915	0.514	0.575983	FALSE	FALSE	FALSE	jObgQv	95981314	0.522758	0.117496	Nasopharynx Cancer	TRUE	reported	textfile	10	97741071	3405	0.02528	3.194e-56	GCST90001495 || CD39+ secreting CD4 regulatory T cell Absolute Count	CD39+ secreting CD4 regulatory T cell Absolute Count	TRUE	reported	textfile	2	1	TRUE	NA
rs111461378	C	T	C	T	-1.066	0.308148	0.0028	0.0149002	FALSE	FALSE	FALSE	jObgQv	15594905	0.519911	0.478876	Nasopharynx Cancer	TRUE	reported	textfile	20	15575550	3405	0.2404	9.473e-06	GCST90001495 || CD39+ secreting CD4 regulatory T cell Absolute Count	CD39+ secreting CD4 regulatory T cell Absolute Count	TRUE	reported	textfile	2	1	TRUE	NA
rs11254133	T	C	T	C	-0.1723	-0.173839	0.1317	0.0578192	FALSE	FALSE	FALSE	jObgQv	16655830	0.49165	0.252788	Nasopharynx Cancer	TRUE	reported	textfile	10	16697829	3405	0.03826	6.882e-06	GCST90001495 || CD39+ secreting CD4 regulatory T cell Absolute Count	CD39+ secreting CD4 regulatory T cell Absolute Count	TRUE	reported	textfile	2	1	TRUE	NA
rs114114791	G	A	G	A	0.3538	-0.0256111	0.0304	0.0404878	FALSE	FALSE	FALSE	jObgQv	25513690	0.930155	0.292196	Nasopharynx Cancer	TRUE	reported	textfile	1	25840181	3405	0.07416	1.914e-06	GCST90001495 || CD39+ secreting CD4 regulatory T cell Absolute Count	CD39+ secreting CD4 regulatory T cell Absolute Count	TRUE	reported	textfile	2	1	TRUE	NA
rs114844216	C	T	C	T	0.5123	0.794461	0.046	0.00333528	FALSE	FALSE	FALSE	jObgQv	96399195	0.403758	0.951531	Nasopharynx Cancer	TRUE	reported	textfile	10	98158952	3405	0.06133	9.548e-17	GCST90001495 || CD39+ secreting CD4 regulatory T cell Absolute Count	CD39+ secreting CD4 regulatory T cell Absolute Count	TRUE	reported	textfile	2	1	TRUE	NA
rs11598645	C	T	C	T	-0.6337	-0.00293477	0.011	0.0303965	FALSE	FALSE	FALSE	jObgQv	66591763	0.993056	0.337194	Nasopharynx Cancer	TRUE	reported	textfile	10	68351521	3405	0.1381	4.641e-06	GCST90001495 || CD39+ secreting CD4 regulatory T cell Absolute Count	CD39+ secreting CD4 regulatory T cell Absolute Count	TRUE	reported	textfile	2	1	TRUE	NA
rs11655883	G	A	G	A	0.1294	-0.245024	0.2902	0.19289	FALSE	FALSE	FALSE	jObgQv	77238675	0.0947327	0.146638	Nasopharynx Cancer	TRUE	reported	textfile	17	75234757	3405	0.02794	3.742e-06	GCST90001495 || CD39+ secreting CD4 regulatory T cell Absolute Count	CD39+ secreting CD4 regulatory T cell Absolute Count	TRUE	reported	textfile	2	1	TRUE	NA
rs12778837	C	T	C	T	0.2561	0.0630122	0.3599	0.345684	FALSE	FALSE	FALSE	jObgQv	95238987	0.601891	0.120787	Nasopharynx Cancer	TRUE	reported	textfile	10	96998744	3405	0.02774	4.579e-20	GCST90001495 || CD39+ secreting CD4 regulatory T cell Absolute Count	CD39+ secreting CD4 regulatory T cell Absolute Count	TRUE	reported	textfile	2	1	TRUE	NA
rs139577399	C	T	C	T	-0.2948	-1.08398	0.0414	0.00399733	FALSE	FALSE	FALSE	jObgQv	23163796	0.216542	0.877169	Nasopharynx Cancer	TRUE	reported	textfile	7	23203415	3405	0.06509	6.139e-06	GCST90001495 || CD39+ secreting CD4 regulatory T cell Absolute Count	CD39+ secreting CD4 regulatory T cell Absolute Count	TRUE	reported	textfile	2	1	TRUE	NA
rs1410600	T	C	T	C	-0.2387	-0.014952	0.4073	0.527682	FALSE	FALSE	FALSE	jObgQv	95310937	0.897012	0.115516	Nasopharynx Cancer	TRUE	reported	textfile	10	97070694	3405	0.02661	4.739e-19	GCST90001495 || CD39+ secreting CD4 regulatory T cell Absolute Count	CD39+ secreting CD4 regulatory T cell Absolute Count	TRUE	reported	textfile	2	1	TRUE	NA
rs145557266	G	A	G	A	0.6755	0.141166	0.021	0.013666	FALSE	FALSE	FALSE	jObgQv	94090298	0.778089	0.500922	Nasopharynx Cancer	TRUE	reported	textfile	10	95850055	3405	0.09159	2.048e-13	GCST90001495 || CD39+ secreting CD4 regulatory T cell Absolute Count	CD39+ secreting CD4 regulatory T cell Absolute Count	TRUE	reported	textfile	2	1	TRUE	NA
rs149951966	C	T	C	T	0.2069	-0.0332546	0.1035	0.19329	FALSE	FALSE	FALSE	jObgQv	42985119	0.819406	0.145656	Nasopharynx Cancer	TRUE	reported	textfile	17	41137136	3405	0.04388	2.506e-06	GCST90001495 || CD39+ secreting CD4 regulatory T cell Absolute Count	CD39+ secreting CD4 regulatory T cell Absolute Count	TRUE	reported	textfile	2	1	TRUE	NA
rs150315125	T	A	T	A	-0.4106	0.498279	0.0295	0.0136608	FALSE	TRUE	FALSE	jObgQv	10233205	0.328603	0.510044	Nasopharynx Cancer	TRUE	reported	textfile	8	10090715	3405	0.08147	4.891e-07	GCST90001495 || CD39+ secreting CD4 regulatory T cell Absolute Count	CD39+ secreting CD4 regulatory T cell Absolute Count	TRUE	reported	textfile	2	1	TRUE	NA
rs2836025	T	C	T	C	-0.2143	-0.125192	0.0762	0.074132	FALSE	FALSE	FALSE	jObgQv	37859914	0.569835	0.220294	Nasopharynx Cancer	TRUE	reported	textfile	21	39232216	3405	0.04774	7.398e-06	GCST90001495 || CD39+ secreting CD4 regulatory T cell Absolute Count	CD39+ secreting CD4 regulatory T cell Absolute Count	TRUE	reported	textfile	2	1	TRUE	NA
rs4933239	A	G	A	G	0.1432	-0.16527	0.7681	0.760718	FALSE	FALSE	FALSE	jObgQv	92791200	0.219308	0.134544	Nasopharynx Cancer	TRUE	reported	textfile	10	94550957	3405	0.03183	7.08e-06	GCST90001495 || CD39+ secreting CD4 regulatory T cell Absolute Count	CD39+ secreting CD4 regulatory T cell Absolute Count	TRUE	reported	textfile	2	1	TRUE	NA
rs56216441	T	A	T	A	-0.1636	-0.0743469	0.1373	0.233289	FALSE	TRUE	FALSE	jObgQv	67878556	0.586038	0.13652	Nasopharynx Cancer	TRUE	reported	textfile	18	65545793	3405	0.03693	9.735e-06	GCST90001495 || CD39+ secreting CD4 regulatory T cell Absolute Count	CD39+ secreting CD4 regulatory T cell Absolute Count	TRUE	reported	textfile	2	1	TRUE	NA
rs57516532	T	C	T	C	0.3162	-0.510167	0.0342	0.0503104	FALSE	FALSE	FALSE	jObgQv	1133233	0.0500703	0.260374	Nasopharynx Cancer	TRUE	reported	textfile	7	1172869	3405	0.07091	8.479e-06	GCST90001495 || CD39+ secreting CD4 regulatory T cell Absolute Count	CD39+ secreting CD4 regulatory T cell Absolute Count	TRUE	reported	textfile	2	1	TRUE	NA
rs6005121	G	A	G	A	-0.2011	0.174162	0.8974	0.875604	FALSE	FALSE	FALSE	jObgQv	26669154	0.320577	0.175342	Nasopharynx Cancer	TRUE	reported	textfile	22	27065117	3405	0.04185	1.623e-06	GCST90001495 || CD39+ secreting CD4 regulatory T cell Absolute Count	CD39+ secreting CD4 regulatory T cell Absolute Count	TRUE	reported	textfile	2	1	TRUE	NA
rs7267949	T	C	T	C	-0.7497	-0.505188	0.0057	0.00633345	FALSE	FALSE	FALSE	jObgQv	17605939	0.480565	0.716179	Nasopharynx Cancer	TRUE	reported	textfile	20	17586584	3405	0.1688	9.246e-06	GCST90001495 || CD39+ secreting CD4 regulatory T cell Absolute Count	CD39+ secreting CD4 regulatory T cell Absolute Count	TRUE	reported	textfile	2	1	TRUE	NA
rs74791100	C	T	C	T	0.5538	-1.08928	0.0123	0.00165465	FALSE	FALSE	FALSE	jObgQv	83437488	0.464154	1.48804	Nasopharynx Cancer	TRUE	reported	textfile	9	86052403	3405	0.1185	3.09e-06	GCST90001495 || CD39+ secreting CD4 regulatory T cell Absolute Count	CD39+ secreting CD4 regulatory T cell Absolute Count	TRUE	reported	textfile	2	1	TRUE	NA
rs75270901	A	G	A	G	0.2585	0.11251	0.0512	0.0497394	FALSE	FALSE	FALSE	jObgQv	80926965	0.678486	0.271415	Nasopharynx Cancer	TRUE	reported	textfile	7	80556281	3405	0.05807	8.78e-06	GCST90001495 || CD39+ secreting CD4 regulatory T cell Absolute Count	CD39+ secreting CD4 regulatory T cell Absolute Count	TRUE	reported	textfile	2	1	TRUE	NA
rs7570197	C	T	C	T	0.5826	0.0500542	0.012	0.042057	FALSE	FALSE	FALSE	jObgQv	78913586	0.858579	0.280914	Nasopharynx Cancer	TRUE	reported	textfile	2	79140712	3405	0.1287	6.225e-06	GCST90001495 || CD39+ secreting CD4 regulatory T cell Absolute Count	CD39+ secreting CD4 regulatory T cell Absolute Count	TRUE	reported	textfile	2	1	TRUE	NA
rs76464802	A	G	A	G	-0.4852	0.0576083	0.015	0.0497931	FALSE	FALSE	FALSE	jObgQv	68304799	0.827335	0.264111	Nasopharynx Cancer	TRUE	reported	textfile	7	67769786	3405	0.1056	4.475e-06	GCST90001495 || CD39+ secreting CD4 regulatory T cell Absolute Count	CD39+ secreting CD4 regulatory T cell Absolute Count	TRUE	reported	textfile	2	1	TRUE	NA
rs76710109	C	T	C	T	-0.1594	-0.0767961	0.1671	0.124285	FALSE	FALSE	FALSE	jObgQv	130019481	0.658417	0.173707	Nasopharynx Cancer	TRUE	reported	textfile	10	131817745	3405	0.03494	5.244e-06	GCST90001495 || CD39+ secreting CD4 regulatory T cell Absolute Count	CD39+ secreting CD4 regulatory T cell Absolute Count	TRUE	reported	textfile	2	1	TRUE	NA
rs78027772	A	G	A	G	0.2257	0.233561	0.0846	0.09858	FALSE	FALSE	FALSE	jObgQv	126608174	0.227145	0.193386	Nasopharynx Cancer	TRUE	reported	textfile	7	126248228	3405	0.04708	1.713e-06	GCST90001495 || CD39+ secreting CD4 regulatory T cell Absolute Count	CD39+ secreting CD4 regulatory T cell Absolute Count	TRUE	reported	textfile	2	1	TRUE	NA
rs7937686	G	C	G	C	0.1946	-0.129527	0.9091	0.67185	FALSE	TRUE	FALSE	jObgQv	130443172	0.292009	0.122923	Nasopharynx Cancer	TRUE	reported	textfile	11	130313067	3405	0.04346	7.81e-06	GCST90001495 || CD39+ secreting CD4 regulatory T cell Absolute Count	CD39+ secreting CD4 regulatory T cell Absolute Count	TRUE	reported	textfile	2	1	TRUE	NA
rs10033650	T	G	T	G	0.2734	-0.387183	0.1083	0.0403428	FALSE	FALSE	FALSE	jObgQv	53087847	0.180062	0.288821	Nasopharynx Cancer	TRUE	reported	textfile	4	53954014	1634	0.05678	1.603e-06	GCST90001949 || CD33 on CD33dim HLA DR+ CD11b-	CD33 on CD33dim HLA DR+ CD11b-	TRUE	reported	textfile	2	1	TRUE	NA
rs10869456	G	A	G	A	-0.2539	0.0585421	0.8767	0.817071	FALSE	FALSE	FALSE	jObgQv	74884414	0.694749	0.149183	Nasopharynx Cancer	TRUE	reported	textfile	9	77499330	1634	0.05483	3.937e-06	GCST90001949 || CD33 on CD33dim HLA DR+ CD11b-	CD33 on CD33dim HLA DR+ CD11b-	TRUE	reported	textfile	2	1	TRUE	NA
rs112807165	G	A	G	A	0.4861	4.95961	0.0324	0.000414325	FALSE	FALSE	FALSE	jObgQv	39464230	0.0426373	2.44648	Nasopharynx Cancer	TRUE	reported	textfile	20	38092873	1634	0.1052	4.119e-06	GCST90001949 || CD33 on CD33dim HLA DR+ CD11b-	CD33 on CD33dim HLA DR+ CD11b-	TRUE	reported	textfile	2	1	TRUE	NA
rs113460642	T	C	T	C	0.3152	0.173527	0.0725	0.0169761	FALSE	FALSE	FALSE	jObgQv	65657035	0.69932	0.449276	Nasopharynx Cancer	TRUE	reported	textfile	8	66569270	1634	0.07113	9.992e-06	GCST90001949 || CD33 on CD33dim HLA DR+ CD11b-	CD33 on CD33dim HLA DR+ CD11b-	TRUE	reported	textfile	2	1	TRUE	NA
rs11720960	C	T	C	T	-0.2641	0.0729772	0.1154	0.0577222	FALSE	FALSE	FALSE	jObgQv	124239095	0.762974	0.241986	Nasopharynx Cancer	TRUE	reported	textfile	3	123957942	1634	0.05763	4.947e-06	GCST90001949 || CD33 on CD33dim HLA DR+ CD11b-	CD33 on CD33dim HLA DR+ CD11b-	TRUE	reported	textfile	2	1	TRUE	NA
rs138564050	G	A	G	A	-0.2489	0.024668	0.1209	0.191344	FALSE	FALSE	FALSE	jObgQv	2873694	0.866763	0.147033	Nasopharynx Cancer	TRUE	reported	textfile	18	2873692	1634	0.05484	6.096e-06	GCST90001949 || CD33 on CD33dim HLA DR+ CD11b-	CD33 on CD33dim HLA DR+ CD11b-	TRUE	reported	textfile	2	1	TRUE	NA
rs139876813	T	C	T	C	-0.2801	0.011517	0.1092	0.0967675	FALSE	FALSE	FALSE	jObgQv	2785977	0.953713	0.198418	Nasopharynx Cancer	TRUE	reported	textfile	17	2689271	1634	0.05585	5.837e-07	GCST90001949 || CD33 on CD33dim HLA DR+ CD11b-	CD33 on CD33dim HLA DR+ CD11b-	TRUE	reported	textfile	2	1	TRUE	NA
rs1801274	G	A	G	A	-0.261	0.0722965	0.3299	0.502452	FALSE	FALSE	FALSE	jObgQv	161509955	0.529829	0.115073	Nasopharynx Cancer	TRUE	reported	textfile	1	161479745	1634	0.03857	1.838e-11	GCST90001949 || CD33 on CD33dim HLA DR+ CD11b-	CD33 on CD33dim HLA DR+ CD11b-	TRUE	reported	textfile	2	1	TRUE	NA
rs187981347	T	A	T	A	-0.4994	-0.00887714	0.0303	0.0229455	FALSE	TRUE	FALSE	jObgQv	172653659	0.981385	0.380464	Nasopharynx Cancer	TRUE	reported	textfile	5	172080662	1634	0.105	2.162e-06	GCST90001949 || CD33 on CD33dim HLA DR+ CD11b-	CD33 on CD33dim HLA DR+ CD11b-	TRUE	reported	textfile	2	1	TRUE	NA
rs35305059	G	A	G	A	0.1619	-0.232624	0.5477	0.364248	FALSE	FALSE	FALSE	jObgQv	128173695	0.0526878	0.120066	Nasopharynx Cancer	TRUE	reported	textfile	12	128658240	1634	0.03555	5.66e-06	GCST90001949 || CD33 on CD33dim HLA DR+ CD11b-	CD33 on CD33dim HLA DR+ CD11b-	TRUE	reported	textfile	2	1	TRUE	NA
rs3865444	A	C	A	C	-1.119	-0.066241	0.2121	0.36198	FALSE	FALSE	FALSE	jObgQv	51224706	0.581306	0.120116	Nasopharynx Cancer	TRUE	reported	textfile	19	51727962	1634	0.03392	2.397e-183	GCST90001949 || CD33 on CD33dim HLA DR+ CD11b-	CD33 on CD33dim HLA DR+ CD11b-	TRUE	reported	textfile	2	1	TRUE	NA
rs4442789	T	C	T	C	0.2086	0.273357	0.8048	0.837783	FALSE	FALSE	FALSE	jObgQv	97830099	0.0796654	0.15597	Nasopharynx Cancer	TRUE	reported	textfile	15	98373329	1634	0.04613	6.584e-06	GCST90001949 || CD33 on CD33dim HLA DR+ CD11b-	CD33 on CD33dim HLA DR+ CD11b-	TRUE	reported	textfile	2	1	TRUE	NA
rs4802858	C	T	C	T	-0.188	-0.0672834	0.571	0.579247	FALSE	FALSE	FALSE	jObgQv	51749897	0.563115	0.116363	Nasopharynx Cancer	TRUE	reported	textfile	19	52253150	1634	0.03603	2.06e-07	GCST90001949 || CD33 on CD33dim HLA DR+ CD11b-	CD33 on CD33dim HLA DR+ CD11b-	TRUE	reported	textfile	2	1	TRUE	NA
rs558625031	A	G	A	G	-0.6956	-0.0388752	0.0483	0.0275744	FALSE	FALSE	FALSE	jObgQv	51355657	0.914617	0.362585	Nasopharynx Cancer	TRUE	reported	textfile	19	51858911	1634	0.08096	1.959e-17	GCST90001949 || CD33 on CD33dim HLA DR+ CD11b-	CD33 on CD33dim HLA DR+ CD11b-	TRUE	reported	textfile	2	1	TRUE	NA
rs58301181	G	C	G	C	-0.4079	-0.0412492	0.0872	0.106188	FALSE	TRUE	FALSE	jObgQv	51594008	0.826154	0.187807	Nasopharynx Cancer	TRUE	reported	textfile	19	52097261	1634	0.06357	1.809e-10	GCST90001949 || CD33 on CD33dim HLA DR+ CD11b-	CD33 on CD33dim HLA DR+ CD11b-	TRUE	reported	textfile	2	1	TRUE	NA
rs6100482	G	A	G	A	-0.2023	-0.341509	0.2576	0.152004	FALSE	FALSE	FALSE	jObgQv	59528590	0.0328723	0.160059	Nasopharynx Cancer	TRUE	reported	textfile	20	58103645	1634	0.04019	5.335e-07	GCST90001949 || CD33 on CD33dim HLA DR+ CD11b-	CD33 on CD33dim HLA DR+ CD11b-	TRUE	reported	textfile	2	1	TRUE	NA
rs73051934	G	A	G	A	-0.6094	0.805143	0.0278	0.00724207	FALSE	FALSE	FALSE	jObgQv	48079659	0.233062	0.675167	Nasopharynx Cancer	TRUE	reported	textfile	19	48582916	1634	0.105	7.885e-09	GCST90001949 || CD33 on CD33dim HLA DR+ CD11b-	CD33 on CD33dim HLA DR+ CD11b-	TRUE	reported	textfile	2	1	TRUE	NA
rs7351079	G	A	G	A	-0.3832	0.114057	0.2708	0.153795	FALSE	FALSE	FALSE	jObgQv	51070781	0.474565	0.159504	Nasopharynx Cancer	TRUE	reported	textfile	19	51574038	1634	0.03992	2.907e-21	GCST90001949 || CD33 on CD33dim HLA DR+ CD11b-	CD33 on CD33dim HLA DR+ CD11b-	TRUE	reported	textfile	2	1	TRUE	NA
rs75216873	G	A	G	A	-0.345	-1.03329	0.0621	0.00320047	FALSE	FALSE	FALSE	jObgQv	53275880	0.317811	1.03436	Nasopharynx Cancer	TRUE	reported	textfile	14	53742598	1634	0.07384	3.212e-06	GCST90001949 || CD33 on CD33dim HLA DR+ CD11b-	CD33 on CD33dim HLA DR+ CD11b-	TRUE	reported	textfile	2	1	TRUE	NA
rs76647540	T	A	T	A	-0.237	0.0156741	0.1359	0.139166	FALSE	TRUE	FALSE	jObgQv	50584942	0.924628	0.165678	Nasopharynx Cancer	TRUE	reported	textfile	19	51088199	1634	0.05213	5.846e-06	GCST90001949 || CD33 on CD33dim HLA DR+ CD11b-	CD33 on CD33dim HLA DR+ CD11b-	TRUE	reported	textfile	2	1	TRUE	NA
rs7798098	T	C	T	C	0.2453	-0.0592802	0.1233	0.135864	FALSE	FALSE	FALSE	jObgQv	36454729	0.727463	0.1701	Nasopharynx Cancer	TRUE	reported	textfile	7	36494338	1634	0.05456	7.442e-06	GCST90001949 || CD33 on CD33dim HLA DR+ CD11b-	CD33 on CD33dim HLA DR+ CD11b-	TRUE	reported	textfile	2	1	TRUE	NA
rs78949787	T	C	T	C	0.2977	-0.0938466	0.5535	0.549839	FALSE	FALSE	FALSE	jObgQv	51087881	0.420194	0.116423	Nasopharynx Cancer	TRUE	reported	textfile	19	51591138	1634	0.03561	1.33e-16	GCST90001949 || CD33 on CD33dim HLA DR+ CD11b-	CD33 on CD33dim HLA DR+ CD11b-	TRUE	reported	textfile	2	1	TRUE	NA
rs10035567	A	T	A	T	-0.1854	0.709277	0.0992	0.0215734	FALSE	TRUE	FALSE	jObgQv	173578361	0.0641402	0.383144	Nasopharynx Cancer	TRUE	reported	textfile	5	173005364	3427	0.04119	7.035e-06	GCST90001549 || Central Memory CD8+ T cell %CD8+ T cell	Central Memory CD8+ T cell %CD8+ T cell	TRUE	reported	textfile	2	1	TRUE	NA
rs116515477	G	A	G	A	0.4004	0.438017	0.0239	0.0298539	FALSE	FALSE	FALSE	jObgQv	68085266	0.195041	0.338026	Nasopharynx Cancer	TRUE	reported	textfile	3	68134416	3427	0.0829	1.425e-06	GCST90001549 || Central Memory CD8+ T cell %CD8+ T cell	Central Memory CD8+ T cell %CD8+ T cell	TRUE	reported	textfile	2	1	TRUE	NA
rs116858348	G	T	G	T	0.5202	0.0466947	0.0117	0.0183289	FALSE	FALSE	FALSE	jObgQv	91020866	0.911574	0.420469	Nasopharynx Cancer	TRUE	reported	textfile	10	92780623	3427	0.114	5.197e-06	GCST90001549 || Central Memory CD8+ T cell %CD8+ T cell	Central Memory CD8+ T cell %CD8+ T cell	TRUE	reported	textfile	2	1	TRUE	NA
rs117299036	T	G	T	G	0.5813	0.194781	0.0099	0.0366176	FALSE	FALSE	FALSE	jObgQv	17606023	0.537624	0.315992	Nasopharynx Cancer	TRUE	reported	textfile	7	17645647	3427	0.1262	4.273e-06	GCST90001549 || Central Memory CD8+ T cell %CD8+ T cell	Central Memory CD8+ T cell %CD8+ T cell	TRUE	reported	textfile	2	1	TRUE	NA
rs11887842	T	C	T	C	-0.1755	0.179605	0.1224	0.100672	FALSE	FALSE	FALSE	jObgQv	102223018	0.35842	0.195567	Nasopharynx Cancer	TRUE	reported	textfile	2	102839478	3427	0.03947	8.971e-06	GCST90001549 || Central Memory CD8+ T cell %CD8+ T cell	Central Memory CD8+ T cell %CD8+ T cell	TRUE	reported	textfile	2	1	TRUE	NA
rs13037846	T	C	T	C	-0.2959	-0.244031	0.0363	0.0359279	FALSE	FALSE	FALSE	jObgQv	60804424	0.441103	0.316787	Nasopharynx Cancer	TRUE	reported	textfile	20	59379480	3427	0.06656	9.042e-06	GCST90001549 || Central Memory CD8+ T cell %CD8+ T cell	Central Memory CD8+ T cell %CD8+ T cell	TRUE	reported	textfile	2	1	TRUE	NA
rs16878206	G	A	G	A	0.1422	0.106602	0.1911	0.25073	FALSE	FALSE	FALSE	jObgQv	60520967	0.420155	0.132235	Nasopharynx Cancer	TRUE	reported	textfile	5	59816794	3427	0.03213	9.918e-06	GCST90001549 || Central Memory CD8+ T cell %CD8+ T cell	Central Memory CD8+ T cell %CD8+ T cell	TRUE	reported	textfile	2	1	TRUE	NA
rs16881729	T	C	T	C	0.248	-0.293976	0.0527	0.12636	FALSE	FALSE	FALSE	jObgQv	29387916	0.0916579	0.174288	Nasopharynx Cancer	TRUE	reported	textfile	4	29389538	3427	0.05561	8.44e-06	GCST90001549 || Central Memory CD8+ T cell %CD8+ T cell	Central Memory CD8+ T cell %CD8+ T cell	TRUE	reported	textfile	2	1	TRUE	NA
rs183732116	A	G	A	G	0.3128	-0.186545	0.0427	0.0421519	FALSE	FALSE	FALSE	jObgQv	167146511	0.507284	0.281335	Nasopharynx Cancer	TRUE	reported	textfile	2	168003021	3427	0.06665	2.797e-06	GCST90001549 || Central Memory CD8+ T cell %CD8+ T cell	Central Memory CD8+ T cell %CD8+ T cell	TRUE	reported	textfile	2	1	TRUE	NA
rs192829014	A	G	A	G	0.5404	-1.10654	0.0109	0.00205347	FALSE	FALSE	FALSE	jObgQv	5750067	0.376952	1.25241	Nasopharynx Cancer	TRUE	reported	textfile	9	5750067	3427	0.1169	3.961e-06	GCST90001549 || Central Memory CD8+ T cell %CD8+ T cell	Central Memory CD8+ T cell %CD8+ T cell	TRUE	reported	textfile	2	1	TRUE	NA
rs2040680	C	T	C	T	-0.3202	-0.0992438	0.9718	0.922128	FALSE	FALSE	FALSE	jObgQv	89156135	0.649464	0.218355	Nasopharynx Cancer	TRUE	reported	textfile	7	88785449	3427	0.07234	9.9e-06	GCST90001549 || Central Memory CD8+ T cell %CD8+ T cell	Central Memory CD8+ T cell %CD8+ T cell	TRUE	reported	textfile	2	1	TRUE	NA
rs2123414	G	A	G	A	0.2645	-0.0965052	0.0455	0.0448598	FALSE	FALSE	FALSE	jObgQv	129036012	0.727259	0.276698	Nasopharynx Cancer	TRUE	reported	textfile	10	130834276	3427	0.05938	8.667e-06	GCST90001549 || Central Memory CD8+ T cell %CD8+ T cell	Central Memory CD8+ T cell %CD8+ T cell	TRUE	reported	textfile	2	1	TRUE	NA
rs2424193	G	A	G	A	0.3458	-0.633584	0.0308	0.0161421	FALSE	FALSE	FALSE	jObgQv	18436677	0.156194	0.446819	Nasopharynx Cancer	TRUE	reported	textfile	20	18417321	3427	0.07126	1.275e-06	GCST90001549 || Central Memory CD8+ T cell %CD8+ T cell	Central Memory CD8+ T cell %CD8+ T cell	TRUE	reported	textfile	2	1	TRUE	NA
rs2713981	G	A	G	A	0.1176	0.268299	0.6526	0.690241	FALSE	FALSE	FALSE	jObgQv	72746955	0.0309756	0.124363	Nasopharynx Cancer	TRUE	reported	textfile	17	70743094	3427	0.02613	7.008e-06	GCST90001549 || Central Memory CD8+ T cell %CD8+ T cell	Central Memory CD8+ T cell %CD8+ T cell	TRUE	reported	textfile	2	1	TRUE	NA
rs2840005	C	T	C	T	0.1519	-0.0389051	0.1722	0.136313	FALSE	FALSE	FALSE	jObgQv	55803533	0.818779	0.169806	Nasopharynx Cancer	TRUE	reported	textfile	19	56314899	3427	0.03237	2.794e-06	GCST90001549 || Central Memory CD8+ T cell %CD8+ T cell	Central Memory CD8+ T cell %CD8+ T cell	TRUE	reported	textfile	2	1	TRUE	NA
rs2866112	C	G	C	G	-0.2005	0.16672	0.8971	0.887698	FALSE	TRUE	FALSE	jObgQv	53807707	0.359663	0.182007	Nasopharynx Cancer	TRUE	reported	textfile	19	54310961	3427	0.04054	7.93e-07	GCST90001549 || Central Memory CD8+ T cell %CD8+ T cell	Central Memory CD8+ T cell %CD8+ T cell	TRUE	reported	textfile	2	1	TRUE	NA
rs350280	G	A	G	A	-0.1208	0.0159523	0.4316	0.33505	FALSE	FALSE	FALSE	jObgQv	12138140	0.896117	0.122175	Nasopharynx Cancer	TRUE	reported	textfile	16	12231997	3427	0.02566	2.64e-06	GCST90001549 || Central Memory CD8+ T cell %CD8+ T cell	Central Memory CD8+ T cell %CD8+ T cell	TRUE	reported	textfile	2	1	TRUE	NA
rs35069110	A	G	A	G	-0.1233	-0.00651464	0.4613	0.382449	FALSE	FALSE	FALSE	jObgQv	157661565	0.956286	0.118848	Nasopharynx Cancer	TRUE	reported	textfile	7	157454257	3427	0.02478	6.842e-07	GCST90001549 || Central Memory CD8+ T cell %CD8+ T cell	Central Memory CD8+ T cell %CD8+ T cell	TRUE	reported	textfile	2	1	TRUE	NA
rs35121986	C	T	C	T	0.2568	-0.22113	0.0522	0.0708681	FALSE	FALSE	FALSE	jObgQv	186825487	0.315026	0.220089	Nasopharynx Cancer	TRUE	reported	textfile	2	187690214	3427	0.05797	9.714e-06	GCST90001549 || Central Memory CD8+ T cell %CD8+ T cell	Central Memory CD8+ T cell %CD8+ T cell	TRUE	reported	textfile	2	1	TRUE	NA
rs4796089	C	T	C	T	0.1638	-0.0615396	0.1344	0.0930946	FALSE	FALSE	FALSE	jObgQv	35487739	0.75591	0.197967	Nasopharynx Cancer	TRUE	reported	textfile	17	33814758	3427	0.03683	8.972e-06	GCST90001549 || Central Memory CD8+ T cell %CD8+ T cell	Central Memory CD8+ T cell %CD8+ T cell	TRUE	reported	textfile	2	1	TRUE	NA
rs4868220	G	A	G	A	-0.113	-0.0168575	0.5455	0.382722	FALSE	FALSE	FALSE	jObgQv	172839322	0.885974	0.117556	Nasopharynx Cancer	TRUE	reported	textfile	5	172266325	3427	0.02463	4.617e-06	GCST90001549 || Central Memory CD8+ T cell %CD8+ T cell	Central Memory CD8+ T cell %CD8+ T cell	TRUE	reported	textfile	2	1	TRUE	NA
rs541367304	A	G	A	G	-1.186	0.35409	0.0032	0.00455841	FALSE	FALSE	FALSE	jObgQv	198313928	0.670144	0.831295	Nasopharynx Cancer	TRUE	reported	textfile	1	198283058	3427	0.2593	4.945e-06	GCST90001549 || Central Memory CD8+ T cell %CD8+ T cell	Central Memory CD8+ T cell %CD8+ T cell	TRUE	reported	textfile	2	1	TRUE	NA
rs55699240	C	G	C	G	-0.16	0.0396984	0.1936	0.298947	FALSE	TRUE	FALSE	jObgQv	113081148	0.751455	0.125341	Nasopharynx Cancer	TRUE	reported	textfile	2	113838725	3427	0.03188	5.49e-07	GCST90001549 || Central Memory CD8+ T cell %CD8+ T cell	Central Memory CD8+ T cell %CD8+ T cell	TRUE	reported	textfile	2	1	TRUE	NA
rs62037700	T	G	T	G	-0.1237	0.0711662	0.3115	0.0615821	FALSE	FALSE	FALSE	jObgQv	12008300	0.76683	0.240001	Nasopharynx Cancer	TRUE	reported	textfile	16	12102157	3427	0.02699	4.764e-06	GCST90001549 || Central Memory CD8+ T cell %CD8+ T cell	Central Memory CD8+ T cell %CD8+ T cell	TRUE	reported	textfile	2	1	TRUE	NA
rs62047982	T	C	T	C	-0.1224	0.0276791	0.4721	0.210688	FALSE	FALSE	FALSE	jObgQv	53120920	0.844827	0.14142	Nasopharynx Cancer	TRUE	reported	textfile	16	53154832	3427	0.02487	8.979e-07	GCST90001549 || Central Memory CD8+ T cell %CD8+ T cell	Central Memory CD8+ T cell %CD8+ T cell	TRUE	reported	textfile	2	1	TRUE	NA
rs6558408	A	G	A	G	-0.1456	0.0786373	0.8039	0.55343	FALSE	FALSE	FALSE	jObgQv	143959566	0.501217	0.11692	Nasopharynx Cancer	TRUE	reported	textfile	8	145033734	3427	0.03155	4.072e-06	GCST90001549 || Central Memory CD8+ T cell %CD8+ T cell	Central Memory CD8+ T cell %CD8+ T cell	TRUE	reported	textfile	2	1	TRUE	NA
rs66550246	G	A	G	A	-0.1351	-0.0449649	0.2454	0.198261	FALSE	FALSE	FALSE	jObgQv	160104441	0.760692	0.147633	Nasopharynx Cancer	TRUE	reported	textfile	3	159822228	3427	0.02946	4.674e-06	GCST90001549 || Central Memory CD8+ T cell %CD8+ T cell	Central Memory CD8+ T cell %CD8+ T cell	TRUE	reported	textfile	2	1	TRUE	NA
rs74559159	A	G	A	G	-0.3646	0.0400279	0.0274	0.00559048	FALSE	FALSE	FALSE	jObgQv	3918740	0.956286	0.730233	Nasopharynx Cancer	TRUE	reported	textfile	1	3835304	3427	0.07643	1.918e-06	GCST90001549 || Central Memory CD8+ T cell %CD8+ T cell	Central Memory CD8+ T cell %CD8+ T cell	TRUE	reported	textfile	2	1	TRUE	NA
rs75518360	T	C	T	C	0.4829	0.912593	0.0177	0.00533535	FALSE	FALSE	FALSE	jObgQv	14555309	0.254148	0.800287	Nasopharynx Cancer	TRUE	reported	textfile	1	14881805	3427	0.09427	3.176e-07	GCST90001549 || Central Memory CD8+ T cell %CD8+ T cell	Central Memory CD8+ T cell %CD8+ T cell	TRUE	reported	textfile	2	1	TRUE	NA
rs78719136	G	A	G	A	-0.3411	-0.0555984	0.0279	0.0171698	FALSE	FALSE	FALSE	jObgQv	20887792	0.90017	0.443203	Nasopharynx Cancer	TRUE	reported	textfile	14	21355951	3427	0.07568	6.789e-06	GCST90001549 || Central Memory CD8+ T cell %CD8+ T cell	Central Memory CD8+ T cell %CD8+ T cell	TRUE	reported	textfile	2	1	TRUE	NA
rs78845536	G	T	G	T	0.3273	-0.309115	0.0321	0.0627117	FALSE	FALSE	FALSE	jObgQv	10866626	0.186431	0.233963	Nasopharynx Cancer	TRUE	reported	textfile	9	10866626	3427	0.07107	4.268e-06	GCST90001549 || Central Memory CD8+ T cell %CD8+ T cell	Central Memory CD8+ T cell %CD8+ T cell	TRUE	reported	textfile	2	1	TRUE	NA
rs10036919	A	G	A	G	-0.129	-0.0624014	0.3392	0.28508	FALSE	FALSE	FALSE	jObgQv	160792457	0.625363	0.127803	Nasopharynx Cancer	TRUE	reported	textfile	5	160219464	3614	0.02659	1.285e-06	GCST90001990 || CD64 on CD14- CD16+ monocyte	CD64 on CD14- CD16+ monocyte	TRUE	reported	textfile	2	1	TRUE	NA
rs11065979	T	C	T	C	0.1181	0.0361923	0.4691	0.384643	FALSE	FALSE	FALSE	jObgQv	111621753	0.760072	0.118513	Nasopharynx Cancer	TRUE	reported	textfile	12	112059557	3614	0.0257	4.433e-06	GCST90001990 || CD64 on CD14- CD16+ monocyte	CD64 on CD14- CD16+ monocyte	TRUE	reported	textfile	2	1	TRUE	NA
rs111279951	A	C	A	C	0.3	-0.185245	0.0418	0.0514714	FALSE	FALSE	FALSE	jObgQv	18067911	0.479366	0.261896	Nasopharynx Cancer	TRUE	reported	textfile	5	18068020	3614	0.06342	2.323e-06	GCST90001990 || CD64 on CD14- CD16+ monocyte	CD64 on CD14- CD16+ monocyte	TRUE	reported	textfile	2	1	TRUE	NA
rs1138358	C	A	C	A	0.142	-0.0566709	0.2286	0.225131	FALSE	FALSE	FALSE	jObgQv	79971003	0.679055	0.136968	Nasopharynx Cancer	TRUE	reported	textfile	15	80263345	3614	0.02965	1.755e-06	GCST90001990 || CD64 on CD14- CD16+ monocyte	CD64 on CD14- CD16+ monocyte	TRUE	reported	textfile	2	1	TRUE	NA
rs115383270	A	G	A	G	0.2927	0.19899	0.1699	0.0616619	FALSE	FALSE	FALSE	jObgQv	161561550	0.41013	0.241591	Nasopharynx Cancer	TRUE	reported	textfile	1	161531340	3614	0.0332	1.808e-18	GCST90001990 || CD64 on CD14- CD16+ monocyte	CD64 on CD14- CD16+ monocyte	TRUE	reported	textfile	2	1	TRUE	NA
rs117283705	A	G	A	G	0.5584	2.07395	0.0104	0.00111408	FALSE	FALSE	FALSE	jObgQv	102433389	0.235596	1.7486	Nasopharynx Cancer	TRUE	reported	textfile	6	102881264	3614	0.1231	5.96e-06	GCST90001990 || CD64 on CD14- CD16+ monocyte	CD64 on CD14- CD16+ monocyte	TRUE	reported	textfile	2	1	TRUE	NA
rs117446496	G	A	G	A	-0.2712	-0.489213	0.043	0.0491883	FALSE	FALSE	FALSE	jObgQv	80800124	0.0661973	0.266298	Nasopharynx Cancer	TRUE	reported	textfile	17	78773924	3614	0.05961	5.541e-06	GCST90001990 || CD64 on CD14- CD16+ monocyte	CD64 on CD14- CD16+ monocyte	TRUE	reported	textfile	2	1	TRUE	NA
rs11772145	A	C	A	C	-0.1849	-0.115928	0.1054	0.153019	FALSE	FALSE	FALSE	jObgQv	68119045	0.470168	0.160519	Nasopharynx Cancer	TRUE	reported	textfile	7	67584032	3614	0.04036	4.777e-06	GCST90001990 || CD64 on CD14- CD16+ monocyte	CD64 on CD14- CD16+ monocyte	TRUE	reported	textfile	2	1	TRUE	NA
rs13161932	G	A	G	A	-0.2119	0.104913	0.0742	0.232207	FALSE	FALSE	FALSE	jObgQv	42074239	0.441776	0.136393	Nasopharynx Cancer	TRUE	reported	textfile	5	42074341	3614	0.04753	8.56e-06	GCST90001990 || CD64 on CD14- CD16+ monocyte	CD64 on CD14- CD16+ monocyte	TRUE	reported	textfile	2	1	TRUE	NA
rs1333255	A	G	A	G	-0.1577	-0.210581	0.1467	0.0940654	FALSE	FALSE	FALSE	jObgQv	94192489	0.283131	0.196197	Nasopharynx Cancer	TRUE	reported	textfile	13	94844743	3614	0.03525	7.929e-06	GCST90001990 || CD64 on CD14- CD16+ monocyte	CD64 on CD14- CD16+ monocyte	TRUE	reported	textfile	2	1	TRUE	NA
rs146963227	A	G	A	G	-0.4704	-1.0562	0.0149	0.000997229	FALSE	FALSE	FALSE	jObgQv	17529010	0.565442	1.83757	Nasopharynx Cancer	TRUE	reported	textfile	4	17530633	3614	0.1015	3.739e-06	GCST90001990 || CD64 on CD14- CD16+ monocyte	CD64 on CD14- CD16+ monocyte	TRUE	reported	textfile	2	1	TRUE	NA
rs150145799	C	T	C	T	0.2869	-0.394046	0.1328	0.0604544	FALSE	FALSE	FALSE	jObgQv	149767038	0.114949	0.249976	Nasopharynx Cancer	TRUE	reported	textfile	1	149738590	3614	0.03746	2.358e-14	GCST90001990 || CD64 on CD14- CD16+ monocyte	CD64 on CD14- CD16+ monocyte	TRUE	reported	textfile	2	1	TRUE	NA
rs150375532	A	G	A	G	1.124	-1.31318	0.0026	0.0301795	FALSE	FALSE	FALSE	jObgQv	37680681	0.00535562	0.471547	Nasopharynx Cancer	TRUE	reported	textfile	1	38146353	3614	0.2456	4.864e-06	GCST90001990 || CD64 on CD14- CD16+ monocyte	CD64 on CD14- CD16+ monocyte	TRUE	reported	textfile	2	1	TRUE	NA
rs1932805	T	C	T	C	0.2052	0.310755	0.8915	0.895873	FALSE	FALSE	FALSE	jObgQv	81924564	0.0982698	0.18796	Nasopharynx Cancer	TRUE	reported	textfile	13	82498699	3614	0.0397	2.493e-07	GCST90001990 || CD64 on CD14- CD16+ monocyte	CD64 on CD14- CD16+ monocyte	TRUE	reported	textfile	2	1	TRUE	NA
rs2197098	C	T	C	T	-0.1495	0.166898	0.7954	0.836984	FALSE	FALSE	FALSE	jObgQv	153829309	0.288509	0.157243	Nasopharynx Cancer	TRUE	reported	textfile	2	154685822	3614	0.0307	1.155e-06	GCST90001990 || CD64 on CD14- CD16+ monocyte	CD64 on CD14- CD16+ monocyte	TRUE	reported	textfile	2	1	TRUE	NA
rs34710782	C	T	C	T	0.1506	0.199762	0.1969	0.205566	FALSE	FALSE	FALSE	jObgQv	11843184	0.157112	0.141189	Nasopharynx Cancer	TRUE	reported	textfile	1	11903241	3614	0.03159	1.921e-06	GCST90001990 || CD64 on CD14- CD16+ monocyte	CD64 on CD14- CD16+ monocyte	TRUE	reported	textfile	2	1	TRUE	NA
rs35309480	G	T	G	T	0.156	0.37764	0.1663	0.0873489	FALSE	FALSE	FALSE	jObgQv	95989862	0.0620855	0.202413	Nasopharynx Cancer	TRUE	reported	textfile	8	97002090	3614	0.03485	7.78e-06	GCST90001990 || CD64 on CD14- CD16+ monocyte	CD64 on CD14- CD16+ monocyte	TRUE	reported	textfile	2	1	TRUE	NA
rs74970695	A	T	A	T	0.2212	0.07609	0.0844	0.0869264	FALSE	TRUE	FALSE	jObgQv	27498659	0.716127	0.209245	Nasopharynx Cancer	TRUE	reported	textfile	12	27651592	3614	0.04548	1.204e-06	GCST90001990 || CD64 on CD14- CD16+ monocyte	CD64 on CD14- CD16+ monocyte	TRUE	reported	textfile	2	1	TRUE	NA
rs9467953	T	C	T	C	-0.1206	0.0895953	0.5491	0.257294	FALSE	FALSE	FALSE	jObgQv	26998025	0.496083	0.131629	Nasopharynx Cancer	TRUE	reported	textfile	6	26965804	3614	0.02631	4.672e-06	GCST90001990 || CD64 on CD14- CD16+ monocyte	CD64 on CD14- CD16+ monocyte	TRUE	reported	textfile	2	1	TRUE	NA
rs947853	T	C	T	C	0.1222	0.00686092	0.6187	0.530771	FALSE	FALSE	FALSE	jObgQv	70721089	0.952852	0.11604	Nasopharynx Cancer	TRUE	reported	textfile	11	70567194	3614	0.02586	2.379e-06	GCST90001990 || CD64 on CD14- CD16+ monocyte	CD64 on CD14- CD16+ monocyte	TRUE	reported	textfile	2	1	TRUE	NA
rs1003822	T	C	T	C	0.1725	-0.0854716	0.2252	0.0717761	FALSE	FALSE	FALSE	jObgQv	30345104	0.70114	0.222709	Nasopharynx Cancer	TRUE	reported	textfile	6	30312881	3652	0.03518	9.84e-07	GCST90001609 || CD4+ CD8dim T cell Absolute Count	CD4+ CD8dim T cell Absolute Count	TRUE	reported	textfile	2	1	TRUE	NA
rs10880825	A	C	A	C	0.1208	-0.0956145	0.4482	0.3654	FALSE	FALSE	FALSE	jObgQv	45598113	0.423375	0.119431	Nasopharynx Cancer	TRUE	reported	textfile	12	45991896	3652	0.02514	1.605e-06	GCST90001609 || CD4+ CD8dim T cell Absolute Count	CD4+ CD8dim T cell Absolute Count	TRUE	reported	textfile	2	1	TRUE	NA
rs116684688	A	G	A	G	0.3058	-0.035093	0.0346	0.0274832	FALSE	FALSE	FALSE	jObgQv	171103008	0.921279	0.355111	Nasopharynx Cancer	TRUE	reported	textfile	5	170530012	3652	0.06743	5.947e-06	GCST90001609 || CD4+ CD8dim T cell Absolute Count	CD4+ CD8dim T cell Absolute Count	TRUE	reported	textfile	2	1	TRUE	NA
rs12422526	C	T	C	T	-0.1147	-0.014571	0.5027	0.63613	FALSE	FALSE	FALSE	jObgQv	86909116	0.902847	0.11937	Nasopharynx Cancer	TRUE	reported	textfile	12	87302893	3652	0.02516	5.277e-06	GCST90001609 || CD4+ CD8dim T cell Absolute Count	CD4+ CD8dim T cell Absolute Count	TRUE	reported	textfile	2	1	TRUE	NA
rs150339178	T	C	T	C	-0.3114	1.0096	0.0498	0.0129961	FALSE	FALSE	FALSE	jObgQv	85420783	0.0509929	0.517333	Nasopharynx Cancer	TRUE	reported	textfile	2	85647906	3652	0.05886	1.292e-07	GCST90001609 || CD4+ CD8dim T cell Absolute Count	CD4+ CD8dim T cell Absolute Count	TRUE	reported	textfile	2	1	TRUE	NA
rs2706889	C	T	C	T	0.1188	0.170999	0.3413	0.394709	FALSE	FALSE	FALSE	jObgQv	95795066	0.146297	0.117708	Nasopharynx Cancer	TRUE	reported	textfile	7	95424378	3652	0.02647	7.352e-06	GCST90001609 || CD4+ CD8dim T cell Absolute Count	CD4+ CD8dim T cell Absolute Count	TRUE	reported	textfile	2	1	TRUE	NA
rs2801996	C	T	C	T	0.1545	-0.192909	0.1954	0.224114	FALSE	FALSE	FALSE	jObgQv	89907158	0.160506	0.137461	Nasopharynx Cancer	TRUE	reported	textfile	1	90372717	3652	0.0317	1.144e-06	GCST90001609 || CD4+ CD8dim T cell Absolute Count	CD4+ CD8dim T cell Absolute Count	TRUE	reported	textfile	2	1	TRUE	NA
rs2810499	G	T	G	T	0.1417	0.129871	0.8163	0.910095	FALSE	FALSE	FALSE	jObgQv	133905085	0.52449	0.204058	Nasopharynx Cancer	TRUE	reported	textfile	9	136770207	3652	0.03197	9.517e-06	GCST90001609 || CD4+ CD8dim T cell Absolute Count	CD4+ CD8dim T cell Absolute Count	TRUE	reported	textfile	2	1	TRUE	NA
rs35046345	T	C	T	C	-0.278	0.155483	0.0546	0.0603213	FALSE	FALSE	FALSE	jObgQv	84720569	0.528372	0.246606	Nasopharynx Cancer	TRUE	reported	textfile	2	84947693	3652	0.05685	1.055e-06	GCST90001609 || CD4+ CD8dim T cell Absolute Count	CD4+ CD8dim T cell Absolute Count	TRUE	reported	textfile	2	1	TRUE	NA
rs35290870	C	G	C	G	-0.364	0.165445	0.1955	0.187958	FALSE	TRUE	FALSE	jObgQv	86795980	0.257897	0.146234	Nasopharynx Cancer	TRUE	reported	textfile	2	87023103	3652	0.03114	5.056e-31	GCST90001609 || CD4+ CD8dim T cell Absolute Count	CD4+ CD8dim T cell Absolute Count	TRUE	reported	textfile	2	1	TRUE	NA
rs4699432	T	C	T	C	0.1172	-0.0829785	0.6424	0.76686	FALSE	FALSE	FALSE	jObgQv	95558967	0.547813	0.138058	Nasopharynx Cancer	TRUE	reported	textfile	4	96480118	3652	0.02604	6.972e-06	GCST90001609 || CD4+ CD8dim T cell Absolute Count	CD4+ CD8dim T cell Absolute Count	TRUE	reported	textfile	2	1	TRUE	NA
rs5030065	C	T	C	T	0.5828	0.645666	0.0085	0.0284127	FALSE	FALSE	FALSE	jObgQv	186736788	0.0711689	0.357828	Nasopharynx Cancer	TRUE	reported	textfile	3	186454577	3652	0.1317	9.936e-06	GCST90001609 || CD4+ CD8dim T cell Absolute Count	CD4+ CD8dim T cell Absolute Count	TRUE	reported	textfile	2	1	TRUE	NA
rs66907047	C	T	C	T	0.2452	-0.726654	0.0545	0.0102923	FALSE	FALSE	FALSE	jObgQv	26597320	0.208181	0.577359	Nasopharynx Cancer	TRUE	reported	textfile	10	26886249	3652	0.05522	9.27e-06	GCST90001609 || CD4+ CD8dim T cell Absolute Count	CD4+ CD8dim T cell Absolute Count	TRUE	reported	textfile	2	1	TRUE	NA
rs7109274	A	G	A	G	0.8964	-0.0180843	0.0038	0.0692131	FALSE	FALSE	FALSE	jObgQv	59952943	0.936048	0.225384	Nasopharynx Cancer	TRUE	reported	textfile	11	59720416	3652	0.1967	5.372e-06	GCST90001609 || CD4+ CD8dim T cell Absolute Count	CD4+ CD8dim T cell Absolute Count	TRUE	reported	textfile	2	1	TRUE	NA
rs78510378	G	A	G	A	0.2145	-0.508307	0.0995	0.074296	FALSE	FALSE	FALSE	jObgQv	155207215	0.0216785	0.221393	Nasopharynx Cancer	TRUE	reported	textfile	7	154998925	3652	0.04168	2.8e-07	GCST90001609 || CD4+ CD8dim T cell Absolute Count	CD4+ CD8dim T cell Absolute Count	TRUE	reported	textfile	2	1	TRUE	NA
rs9270657	G	T	G	T	-0.1627	0.140798	0.5062	0.332246	FALSE	FALSE	FALSE	jObgQv	32598244	0.247977	0.121874	Nasopharynx Cancer	TRUE	reported	textfile	6	32566021	3652	0.03057	1.086e-07	GCST90001609 || CD4+ CD8dim T cell Absolute Count	CD4+ CD8dim T cell Absolute Count	TRUE	reported	textfile	2	1	TRUE	NA
rs9461744	G	A	G	A	0.2434	-1.01599	0.2128	0.0106525	FALSE	FALSE	FALSE	jObgQv	32420540	0.0831055	0.586278	Nasopharynx Cancer	TRUE	reported	textfile	6	32388317	3652	0.03534	6.697e-12	GCST90001609 || CD4+ CD8dim T cell Absolute Count	CD4+ CD8dim T cell Absolute Count	TRUE	reported	textfile	2	1	TRUE	NA
rs10040068	T	C	T	C	0.1888	-0.0695142	0.7453	0.711924	FALSE	FALSE	FALSE	jObgQv	17802060	0.582341	0.126397	Nasopharynx Cancer	TRUE	reported	textfile	5	17802169	1555	0.04261	9.992e-06	GCST90001954 || CD33 on basophil	CD33 on basophil	TRUE	reported	textfile	2	1	TRUE	NA
rs111695695	A	C	A	C	-0.5454	0.0504894	0.0772	0.0280949	FALSE	FALSE	FALSE	jObgQv	51394506	0.88948	0.363331	Nasopharynx Cancer	TRUE	reported	textfile	19	51897760	1555	0.06799	2.038e-15	GCST90001954 || CD33 on basophil	CD33 on basophil	TRUE	reported	textfile	2	1	TRUE	NA
rs114475810	A	G	A	G	-2.111	-0.483124	0.0013	0.0167647	FALSE	FALSE	FALSE	jObgQv	35565529	0.261462	0.43023	Nasopharynx Cancer	TRUE	reported	textfile	19	36056431	1555	0.4661	6.352e-06	GCST90001954 || CD33 on basophil	CD33 on basophil	TRUE	reported	textfile	2	1	TRUE	NA
rs117140964	T	C	T	C	0.4057	-0.489087	0.0444	0.0127806	FALSE	FALSE	FALSE	jObgQv	99849646	0.345755	0.51873	Nasopharynx Cancer	TRUE	reported	textfile	10	101609403	1555	0.08837	4.771e-06	GCST90001954 || CD33 on basophil	CD33 on basophil	TRUE	reported	textfile	2	1	TRUE	NA
rs141122591	C	T	C	T	0.4857	-0.267842	0.0344	0.0121698	FALSE	FALSE	FALSE	jObgQv	51397604	0.628688	0.553878	Nasopharynx Cancer	TRUE	reported	textfile	19	51900858	1555	0.1002	1.367e-06	GCST90001954 || CD33 on basophil	CD33 on basophil	TRUE	reported	textfile	2	1	TRUE	NA
rs1836704	C	A	C	A	-0.1775	-0.242543	0.3029	0.270511	FALSE	FALSE	FALSE	jObgQv	30411778	0.0581768	0.128034	Nasopharynx Cancer	TRUE	reported	textfile	4	30413400	1555	0.03988	9.172e-06	GCST90001954 || CD33 on basophil	CD33 on basophil	TRUE	reported	textfile	2	1	TRUE	NA
rs4567661	C	A	C	A	-0.1841	-0.227377	0.318	0.346296	FALSE	FALSE	FALSE	jObgQv	38493913	0.0605034	0.121132	Nasopharynx Cancer	TRUE	reported	textfile	15	38786114	1555	0.03969	3.804e-06	GCST90001954 || CD33 on basophil	CD33 on basophil	TRUE	reported	textfile	2	1	TRUE	NA
rs462331	T	A	T	A	-0.2264	0.295846	0.1588	0.135421	FALSE	TRUE	FALSE	jObgQv	83798694	0.0780423	0.167889	Nasopharynx Cancer	TRUE	reported	textfile	16	83832299	1555	0.05102	9.751e-06	GCST90001954 || CD33 on basophil	CD33 on basophil	TRUE	reported	textfile	2	1	TRUE	NA
rs56043070	A	G	A	G	0.4881	-0.0204609	0.0566	0.0540458	FALSE	FALSE	FALSE	jObgQv	247556467	0.935815	0.254073	Nasopharynx Cancer	TRUE	reported	textfile	1	247719769	1555	0.07845	6.296e-10	GCST90001954 || CD33 on basophil	CD33 on basophil	TRUE	reported	textfile	2	1	TRUE	NA
rs57883729	A	C	A	C	-0.6872	-0.0369577	0.0135	0.112344	FALSE	FALSE	FALSE	jObgQv	161243658	0.846122	0.190437	Nasopharynx Cancer	TRUE	reported	textfile	2	162100169	1555	0.1505	5.366e-06	GCST90001954 || CD33 on basophil	CD33 on basophil	TRUE	reported	textfile	2	1	TRUE	NA
rs58337014	A	C	A	C	-0.4142	0.108255	0.0392	0.111465	FALSE	FALSE	FALSE	jObgQv	51594283	0.557563	0.18459	Nasopharynx Cancer	TRUE	reported	textfile	10	53354043	1555	0.09267	8.393e-06	GCST90001954 || CD33 on basophil	CD33 on basophil	TRUE	reported	textfile	2	1	TRUE	NA
rs58483275	T	C	T	C	0.5176	1.40848	0.0733	0.00468734	FALSE	FALSE	FALSE	jObgQv	51365189	0.00692771	0.521602	Nasopharynx Cancer	TRUE	reported	textfile	19	51868443	1555	0.07238	1.329e-12	GCST90001954 || CD33 on basophil	CD33 on basophil	TRUE	reported	textfile	2	1	TRUE	NA
rs6974483	A	T	A	T	0.1895	-0.0173355	0.3154	0.205774	FALSE	TRUE	FALSE	jObgQv	52638056	0.90253	0.141554	Nasopharynx Cancer	TRUE	reported	textfile	7	52705752	1555	0.04051	3.158e-06	GCST90001954 || CD33 on basophil	CD33 on basophil	TRUE	reported	textfile	2	1	TRUE	NA
rs6979650	A	G	A	G	0.4393	-0.124593	0.036	0.0254016	FALSE	FALSE	FALSE	jObgQv	36497288	0.739238	0.374308	Nasopharynx Cancer	TRUE	reported	textfile	7	36536896	1555	0.09814	8.158e-06	GCST90001954 || CD33 on basophil	CD33 on basophil	TRUE	reported	textfile	2	1	TRUE	NA
rs7245846	A	G	A	G	-1.131	-0.0744691	0.1939	0.371014	FALSE	FALSE	FALSE	jObgQv	51227920	0.533844	0.119697	Nasopharynx Cancer	TRUE	reported	textfile	19	51731176	1555	0.03861	1.81e-150	GCST90001954 || CD33 on basophil	CD33 on basophil	TRUE	reported	textfile	2	1	TRUE	NA
rs72640540	A	G	A	G	-2.857	0.418482	6e-04	0.0539376	FALSE	FALSE	FALSE	jObgQv	66172769	0.108457	0.26071	Nasopharynx Cancer	TRUE	reported	textfile	4	67038487	1555	0.6446	9.946e-06	GCST90001954 || CD33 on basophil	CD33 on basophil	TRUE	reported	textfile	2	1	TRUE	NA
rs7351079	G	A	G	A	-0.3642	0.114057	0.2579	0.153795	FALSE	FALSE	FALSE	jObgQv	51070781	0.474565	0.159504	Nasopharynx Cancer	TRUE	reported	textfile	19	51574038	1555	0.04217	1.4e-17	GCST90001954 || CD33 on basophil	CD33 on basophil	TRUE	reported	textfile	2	1	TRUE	NA
rs75773078	A	G	A	G	-0.4918	0.45404	0.0707	0.0378265	FALSE	FALSE	FALSE	jObgQv	51238890	0.124908	0.295889	Nasopharynx Cancer	TRUE	reported	textfile	19	51742145	1555	0.07051	4.529e-12	GCST90001954 || CD33 on basophil	CD33 on basophil	TRUE	reported	textfile	2	1	TRUE	NA
rs77635331	T	C	T	C	-0.3018	0.0713274	0.0987	0.012205	FALSE	FALSE	FALSE	jObgQv	8597804	0.892286	0.526744	Nasopharynx Cancer	TRUE	reported	textfile	16	8691661	1555	0.06084	7.832e-07	GCST90001954 || CD33 on basophil	CD33 on basophil	TRUE	reported	textfile	2	1	TRUE	NA
rs79349965	C	G	C	G	0.3012	0.0731678	0.082	0.0182422	FALSE	TRUE	FALSE	jObgQv	247845961	0.864528	0.428852	Nasopharynx Cancer	TRUE	reported	textfile	1	248009263	1555	0.06688	7.178e-06	GCST90001954 || CD33 on basophil	CD33 on basophil	TRUE	reported	textfile	2	1	TRUE	NA
rs79377141	A	G	A	G	0.3421	0.137602	0.2006	0.05376	FALSE	FALSE	FALSE	jObgQv	51035696	0.592243	0.256916	Nasopharynx Cancer	TRUE	reported	textfile	19	51538952	1555	0.04576	1.264e-13	GCST90001954 || CD33 on basophil	CD33 on basophil	TRUE	reported	textfile	2	1	TRUE	NA
rs8069226	T	C	T	C	0.165	-0.0983796	0.5122	0.643687	FALSE	FALSE	FALSE	jObgQv	9035245	0.413843	0.120394	Nasopharynx Cancer	TRUE	reported	textfile	17	8938562	1555	0.03658	6.974e-06	GCST90001954 || CD33 on basophil	CD33 on basophil	TRUE	reported	textfile	2	1	TRUE	NA
rs10040274	A	G	A	G	0.132	0.0860904	0.2685	0.181229	FALSE	FALSE	FALSE	jObgQv	115487040	0.568785	0.151078	Nasopharynx Cancer	TRUE	reported	textfile	5	114822737	3652	0.02702	1.064e-06	GCST90001590 || CD4+ T cell Absolute Count	CD4+ T cell Absolute Count	TRUE	reported	textfile	2	1	TRUE	NA
rs117563350	G	A	G	A	-0.324	0.789444	0.0312	0.00511719	FALSE	FALSE	FALSE	jObgQv	151378261	0.308933	0.775893	Nasopharynx Cancer	TRUE	reported	textfile	6	151699396	3652	0.06938	3.124e-06	GCST90001590 || CD4+ T cell Absolute Count	CD4+ T cell Absolute Count	TRUE	reported	textfile	2	1	TRUE	NA
rs137903114	C	T	C	T	-0.9366	0.0750908	0.004	0.0123225	FALSE	FALSE	FALSE	jObgQv	130900690	0.885794	0.522813	Nasopharynx Cancer	TRUE	reported	textfile	11	130770585	3652	0.1901	8.721e-07	GCST90001590 || CD4+ T cell Absolute Count	CD4+ T cell Absolute Count	TRUE	reported	textfile	2	1	TRUE	NA
rs139746725	T	G	T	G	1.531	0.589655	0.0016	0.0165458	FALSE	FALSE	FALSE	jObgQv	63748311	0.33477	0.611326	Nasopharynx Cancer	TRUE	reported	textfile	9	68344045	3652	0.3418	7.756e-06	GCST90001590 || CD4+ T cell Absolute Count	CD4+ T cell Absolute Count	TRUE	reported	textfile	2	1	TRUE	NA
rs143021470	G	C	G	C	1.633	-0.332406	0.001	0.00442392	FALSE	TRUE	FALSE	jObgQv	80316720	0.687763	0.827101	Nasopharynx Cancer	TRUE	reported	textfile	6	81026437	3652	0.359	5.584e-06	GCST90001590 || CD4+ T cell Absolute Count	CD4+ T cell Absolute Count	TRUE	reported	textfile	2	1	TRUE	NA
rs1849876	C	T	C	T	0.1324	0.175438	0.7529	0.748502	FALSE	FALSE	FALSE	jObgQv	45215172	0.185946	0.132639	Nasopharynx Cancer	TRUE	reported	textfile	22	45611053	3652	0.02769	1.813e-06	GCST90001590 || CD4+ T cell Absolute Count	CD4+ T cell Absolute Count	TRUE	reported	textfile	2	1	TRUE	NA
rs28578320	C	T	C	T	0.1133	0.0745916	0.3482	0.327558	FALSE	FALSE	FALSE	jObgQv	95670543	0.543234	0.122698	Nasopharynx Cancer	TRUE	reported	textfile	15	96213772	3652	0.02558	9.777e-06	GCST90001590 || CD4+ T cell Absolute Count	CD4+ T cell Absolute Count	TRUE	reported	textfile	2	1	TRUE	NA
rs2972073	C	T	C	T	0.1612	-0.0496522	0.8612	0.755065	FALSE	FALSE	FALSE	jObgQv	55066594	0.712231	0.134609	Nasopharynx Cancer	TRUE	reported	textfile	2	55293730	3652	0.03603	7.861e-06	GCST90001590 || CD4+ T cell Absolute Count	CD4+ T cell Absolute Count	TRUE	reported	textfile	2	1	TRUE	NA
rs3129891	A	G	A	G	-0.1631	0.151817	0.2249	0.220246	FALSE	FALSE	FALSE	jObgQv	32447303	0.27461	0.138962	Nasopharynx Cancer	TRUE	reported	textfile	6	32415080	3652	0.03448	2.321e-06	GCST90001590 || CD4+ T cell Absolute Count	CD4+ T cell Absolute Count	TRUE	reported	textfile	2	1	TRUE	NA
rs3184504	C	T	C	T	-0.1838	-0.0131116	0.5305	0.592531	FALSE	FALSE	FALSE	jObgQv	111446804	0.910825	0.11707	Nasopharynx Cancer	TRUE	reported	textfile	12	111884608	3652	0.02676	7.662e-12	GCST90001590 || CD4+ T cell Absolute Count	CD4+ T cell Absolute Count	TRUE	reported	textfile	2	1	TRUE	NA
rs3211602	A	G	A	G	-1.654	0.0575439	0.0012	0.0396268	FALSE	FALSE	FALSE	jObgQv	57753436	0.852439	0.309363	Nasopharynx Cancer	TRUE	reported	textfile	12	58147219	3652	0.3577	3.879e-06	GCST90001590 || CD4+ T cell Absolute Count	CD4+ T cell Absolute Count	TRUE	reported	textfile	2	1	TRUE	NA
rs414743	A	G	A	G	0.1352	0.020841	0.2367	0.216111	FALSE	FALSE	FALSE	jObgQv	45092160	0.881091	0.139324	Nasopharynx Cancer	TRUE	reported	textfile	21	46512075	3652	0.02918	3.73e-06	GCST90001590 || CD4+ T cell Absolute Count	CD4+ T cell Absolute Count	TRUE	reported	textfile	2	1	TRUE	NA
rs4425753	G	C	G	C	0.1776	-0.019432	0.1247	0.12285	FALSE	TRUE	FALSE	jObgQv	15512328	0.911959	0.175748	Nasopharynx Cancer	TRUE	reported	textfile	8	15369837	3652	0.0374	2.135e-06	GCST90001590 || CD4+ T cell Absolute Count	CD4+ T cell Absolute Count	TRUE	reported	textfile	2	1	TRUE	NA
rs61935579	A	G	A	G	-0.2776	-0.240201	0.0412	0.0324524	FALSE	FALSE	FALSE	jObgQv	59801968	0.445646	0.314938	Nasopharynx Cancer	TRUE	reported	textfile	12	60195749	3652	0.06065	4.879e-06	GCST90001590 || CD4+ T cell Absolute Count	CD4+ T cell Absolute Count	TRUE	reported	textfile	2	1	TRUE	NA
rs7162344	A	G	A	G	-0.1136	0.137573	0.4295	0.300194	FALSE	FALSE	FALSE	jObgQv	25785338	0.274237	0.125826	Nasopharynx Cancer	TRUE	reported	textfile	15	26030485	3652	0.02442	3.371e-06	GCST90001590 || CD4+ T cell Absolute Count	CD4+ T cell Absolute Count	TRUE	reported	textfile	2	1	TRUE	NA
rs72960548	C	T	C	T	0.2456	0.226869	0.073	0.0379161	FALSE	FALSE	FALSE	jObgQv	127552720	0.45873	0.306191	Nasopharynx Cancer	TRUE	reported	textfile	6	127873865	3652	0.04852	4.341e-07	GCST90001590 || CD4+ T cell Absolute Count	CD4+ T cell Absolute Count	TRUE	reported	textfile	2	1	TRUE	NA
rs73132830	A	G	A	G	0.1352	-0.0528516	0.2054	0.238711	FALSE	FALSE	FALSE	jObgQv	55868556	0.69583	0.135186	Nasopharynx Cancer	TRUE	reported	textfile	7	55936249	3652	0.03023	7.936e-06	GCST90001590 || CD4+ T cell Absolute Count	CD4+ T cell Absolute Count	TRUE	reported	textfile	2	1	TRUE	NA
rs7537437	A	G	A	G	-0.1404	-0.113583	0.1785	0.191378	FALSE	FALSE	FALSE	jObgQv	38973866	0.436676	0.146027	Nasopharynx Cancer	TRUE	reported	textfile	1	39439538	3652	0.03159	9.069e-06	GCST90001590 || CD4+ T cell Absolute Count	CD4+ T cell Absolute Count	TRUE	reported	textfile	2	1	TRUE	NA
rs75494288	A	T	A	T	-0.3345	-0.347061	0.0305	0.0344794	FALSE	TRUE	FALSE	jObgQv	59758699	0.278683	0.32038	Nasopharynx Cancer	TRUE	reported	textfile	2	59985834	3652	0.07401	6.4e-06	GCST90001590 || CD4+ T cell Absolute Count	CD4+ T cell Absolute Count	TRUE	reported	textfile	2	1	TRUE	NA
rs75697875	G	C	G	C	0.2783	0.132478	0.0439	0.0372694	FALSE	TRUE	FALSE	jObgQv	22907402	0.657821	0.2991	Nasopharynx Cancer	TRUE	reported	textfile	1	23233895	3652	0.06013	3.808e-06	GCST90001590 || CD4+ T cell Absolute Count	CD4+ T cell Absolute Count	TRUE	reported	textfile	2	1	TRUE	NA
rs78628680	G	A	G	A	0.3565	0.224889	0.0245	0.00775051	FALSE	FALSE	FALSE	jObgQv	112540874	0.747725	0.699195	Nasopharynx Cancer	TRUE	reported	textfile	10	114300633	3652	0.08034	9.377e-06	GCST90001590 || CD4+ T cell Absolute Count	CD4+ T cell Absolute Count	TRUE	reported	textfile	2	1	TRUE	NA
rs905461	C	A	C	A	0.1209	-0.163304	0.7223	0.745183	FALSE	FALSE	FALSE	jObgQv	105166073	0.219297	0.132941	Nasopharynx Cancer	TRUE	reported	textfile	3	104884917	3652	0.02726	9.487e-06	GCST90001590 || CD4+ T cell Absolute Count	CD4+ T cell Absolute Count	TRUE	reported	textfile	2	1	TRUE	NA
rs9271772	A	G	A	G	0.1877	0.161551	0.774	0.753977	FALSE	FALSE	FALSE	jObgQv	32626498	0.228429	0.134132	Nasopharynx Cancer	TRUE	reported	textfile	6	32594275	3652	0.03517	1.006e-07	GCST90001590 || CD4+ T cell Absolute Count	CD4+ T cell Absolute Count	TRUE	reported	textfile	2	1	TRUE	NA
rs10040274	A	G	A	G	0.1212	0.0860904	0.2684	0.181229	FALSE	FALSE	FALSE	jObgQv	115487040	0.568785	0.151078	Nasopharynx Cancer	TRUE	reported	textfile	5	114822737	3653	0.02719	8.596e-06	GCST90001601 || Lymphocyte Absolute Count	Lymphocyte Absolute Count	TRUE	reported	textfile	2	1	TRUE	NA
rs10410390	C	T	C	T	0.1125	0.14539	0.5865	0.521453	FALSE	FALSE	FALSE	jObgQv	54100128	0.209013	0.11573	Nasopharynx Cancer	TRUE	reported	textfile	19	54603419	3653	0.02503	7.135e-06	GCST90001601 || Lymphocyte Absolute Count	Lymphocyte Absolute Count	TRUE	reported	textfile	2	1	TRUE	NA
rs112839163	A	T	A	T	-0.5037	0.0830893	0.0131	0.0179335	FALSE	TRUE	FALSE	jObgQv	14728020	0.847088	0.430883	Nasopharynx Cancer	TRUE	reported	textfile	20	14708666	3653	0.1017	7.695e-07	GCST90001601 || Lymphocyte Absolute Count	Lymphocyte Absolute Count	TRUE	reported	textfile	2	1	TRUE	NA
rs115885535	C	G	C	G	-0.8695	-0.0905324	0.0038	0.0208759	FALSE	TRUE	FALSE	jObgQv	98784530	0.82303	0.404797	Nasopharynx Cancer	TRUE	reported	textfile	4	99705681	3653	0.1963	9.755e-06	GCST90001601 || Lymphocyte Absolute Count	Lymphocyte Absolute Count	TRUE	reported	textfile	2	1	TRUE	NA
rs11702153	T	C	T	C	0.1591	-0.24615	0.4347	0.262656	FALSE	FALSE	FALSE	jObgQv	13539380	0.0639735	0.132884	Nasopharynx Cancer	TRUE	reported	textfile	21	14911701	3653	0.03503	5.76e-06	GCST90001601 || Lymphocyte Absolute Count	Lymphocyte Absolute Count	TRUE	reported	textfile	2	1	TRUE	NA
rs117336432	T	C	T	C	-1.537	0.236696	0.0011	0.0103894	FALSE	FALSE	FALSE	jObgQv	63891840	0.660777	0.539368	Nasopharynx Cancer	TRUE	reported	textfile	20	62523193	3653	0.3352	4.707e-06	GCST90001601 || Lymphocyte Absolute Count	Lymphocyte Absolute Count	TRUE	reported	textfile	2	1	TRUE	NA
rs11850806	G	T	G	T	-0.6792	0.0602391	0.0083	0.0282298	FALSE	FALSE	FALSE	jObgQv	78202794	0.862602	0.348077	Nasopharynx Cancer	TRUE	reported	textfile	14	78669137	3653	0.1311	2.343e-07	GCST90001601 || Lymphocyte Absolute Count	Lymphocyte Absolute Count	TRUE	reported	textfile	2	1	TRUE	NA
rs12417637	G	A	G	A	0.1866	0.0260434	0.1068	0.0898032	FALSE	FALSE	FALSE	jObgQv	128433840	0.89756	0.202287	Nasopharynx Cancer	TRUE	reported	textfile	11	128303735	3653	0.04033	3.851e-06	GCST90001601 || Lymphocyte Absolute Count	Lymphocyte Absolute Count	TRUE	reported	textfile	2	1	TRUE	NA
rs142551447	G	C	G	C	0.2811	0.897668	0.0387	0.00344702	FALSE	TRUE	FALSE	jObgQv	28192373	0.363142	0.987105	Nasopharynx Cancer	TRUE	reported	textfile	16	28203694	3653	0.06311	8.663e-06	GCST90001601 || Lymphocyte Absolute Count	Lymphocyte Absolute Count	TRUE	reported	textfile	2	1	TRUE	NA
rs17824379	G	A	G	A	-1.046	-0.564401	0.0027	0.00665154	FALSE	FALSE	FALSE	jObgQv	5769274	0.433793	0.72108	Nasopharynx Cancer	TRUE	reported	textfile	3	5810961	3653	0.2266	4.029e-06	GCST90001601 || Lymphocyte Absolute Count	Lymphocyte Absolute Count	TRUE	reported	textfile	2	1	TRUE	NA
rs2797531	A	G	A	G	0.1303	-0.343868	0.7446	0.895007	FALSE	FALSE	FALSE	jObgQv	110630872	0.066359	0.187293	Nasopharynx Cancer	TRUE	reported	textfile	1	111173494	3653	0.02871	5.877e-06	GCST90001601 || Lymphocyte Absolute Count	Lymphocyte Absolute Count	TRUE	reported	textfile	2	1	TRUE	NA
rs55802874	G	A	G	A	0.1317	0.0722074	0.2275	0.354945	FALSE	FALSE	FALSE	jObgQv	55855379	0.551403	0.121223	Nasopharynx Cancer	TRUE	reported	textfile	7	55923072	3653	0.02947	8.155e-06	GCST90001601 || Lymphocyte Absolute Count	Lymphocyte Absolute Count	TRUE	reported	textfile	2	1	TRUE	NA
rs597808	G	A	G	A	-0.1543	-0.00731549	0.5363	0.586369	FALSE	FALSE	FALSE	jObgQv	111535554	0.950085	0.116861	Nasopharynx Cancer	TRUE	reported	textfile	12	111973358	3653	0.02682	9.394e-09	GCST90001601 || Lymphocyte Absolute Count	Lymphocyte Absolute Count	TRUE	reported	textfile	2	1	TRUE	NA
rs6942586	A	G	A	G	-0.1163	-0.130921	0.6393	0.651077	FALSE	FALSE	FALSE	jObgQv	36490667	0.276315	0.120262	Nasopharynx Cancer	TRUE	reported	textfile	7	36530276	3653	0.02565	5.965e-06	GCST90001601 || Lymphocyte Absolute Count	Lymphocyte Absolute Count	TRUE	reported	textfile	2	1	TRUE	NA
rs72960548	C	T	C	T	0.2319	0.226869	0.073	0.0379161	FALSE	FALSE	FALSE	jObgQv	127552720	0.45873	0.306191	Nasopharynx Cancer	TRUE	reported	textfile	6	127873865	3653	0.04877	2.073e-06	GCST90001601 || Lymphocyte Absolute Count	Lymphocyte Absolute Count	TRUE	reported	textfile	2	1	TRUE	NA
rs7302662	C	T	C	T	-0.4219	-0.00248578	0.017	0.0029644	FALSE	FALSE	FALSE	jObgQv	128687743	0.998037	1.01017	Nasopharynx Cancer	TRUE	reported	textfile	12	129172288	3653	0.09359	6.742e-06	GCST90001601 || Lymphocyte Absolute Count	Lymphocyte Absolute Count	TRUE	reported	textfile	2	1	TRUE	NA
rs79508330	T	C	T	C	-0.3326	-0.399921	0.0281	0.038321	FALSE	FALSE	FALSE	jObgQv	86412351	0.188361	0.30402	Nasopharynx Cancer	TRUE	reported	textfile	16	86445957	3653	0.07255	4.713e-06	GCST90001601 || Lymphocyte Absolute Count	Lymphocyte Absolute Count	TRUE	reported	textfile	2	1	TRUE	NA
rs9271629	A	C	A	C	0.1945	0.160381	0.7416	0.75428	FALSE	FALSE	FALSE	jObgQv	32624199	0.23164	0.134082	Nasopharynx Cancer	TRUE	reported	textfile	6	32591976	3653	0.03437	1.646e-08	GCST90001601 || Lymphocyte Absolute Count	Lymphocyte Absolute Count	TRUE	reported	textfile	2	1	TRUE	NA
rs941767	G	A	G	A	-0.1772	-0.15841	0.8901	0.909488	FALSE	FALSE	FALSE	jObgQv	91398528	0.425103	0.198608	Nasopharynx Cancer	TRUE	reported	textfile	14	91864872	3653	0.03912	6.112e-06	GCST90001601 || Lymphocyte Absolute Count	Lymphocyte Absolute Count	TRUE	reported	textfile	2	1	TRUE	NA
rs10042327	A	G	A	G	0.233	0.125537	0.0613	0.11876	FALSE	FALSE	FALSE	jObgQv	58982784	0.480554	0.177963	Nasopharynx Cancer	TRUE	reported	textfile	5	58278611	3656	0.05192	7.405e-06	GCST90001409 || Naive-mature B cell Absolute Count	Naive-mature B cell Absolute Count	TRUE	reported	textfile	2	1	TRUE	NA
rs115150472	T	C	T	C	2.627	-0.54452	4e-04	0.027741	FALSE	FALSE	FALSE	jObgQv	146759225	0.123133	0.353181	Nasopharynx Cancer	TRUE	reported	textfile	5	146138788	3656	0.579	5.914e-06	GCST90001409 || Naive-mature B cell Absolute Count	Naive-mature B cell Absolute Count	TRUE	reported	textfile	2	1	TRUE	NA
rs117344365	A	G	A	G	-0.4129	1.78669	0.0178	0.00520483	FALSE	FALSE	FALSE	jObgQv	33490546	0.0170483	0.748929	Nasopharynx Cancer	TRUE	reported	textfile	10	33779474	3656	0.09241	8.129e-06	GCST90001409 || Naive-mature B cell Absolute Count	Naive-mature B cell Absolute Count	TRUE	reported	textfile	2	1	TRUE	NA
rs12799241	A	G	A	G	0.138	-0.0164333	0.2619	0.189984	FALSE	FALSE	FALSE	jObgQv	120110021	0.910696	0.146517	Nasopharynx Cancer	TRUE	reported	textfile	11	119980729	3656	0.02805	9.068e-07	GCST90001409 || Naive-mature B cell Absolute Count	Naive-mature B cell Absolute Count	TRUE	reported	textfile	2	1	TRUE	NA
rs139077655	T	C	T	C	-0.1159	0.0835272	0.382	0.426915	FALSE	FALSE	FALSE	jObgQv	131983954	0.475195	0.116976	Nasopharynx Cancer	TRUE	reported	textfile	2	132741527	3656	0.02519	4.367e-06	GCST90001409 || Naive-mature B cell Absolute Count	Naive-mature B cell Absolute Count	TRUE	reported	textfile	2	1	TRUE	NA
rs143176410	C	G	C	G	1.819	0.0266921	0.001	0.00700888	FALSE	TRUE	FALSE	jObgQv	84271633	0.969824	0.705601	Nasopharynx Cancer	TRUE	reported	textfile	16	84305239	3656	0.4058	7.653e-06	GCST90001409 || Naive-mature B cell Absolute Count	Naive-mature B cell Absolute Count	TRUE	reported	textfile	2	1	TRUE	NA
rs143397127	C	T	C	T	-0.4624	-1.07004	0.0157	0.00143897	FALSE	FALSE	FALSE	jObgQv	12807766	0.423439	1.33677	Nasopharynx Cancer	TRUE	reported	textfile	7	12847391	3656	0.09926	3.298e-06	GCST90001409 || Naive-mature B cell Absolute Count	Naive-mature B cell Absolute Count	TRUE	reported	textfile	2	1	TRUE	NA
rs17056318	C	T	C	T	-0.2366	-0.26888	0.081	0.0573165	FALSE	FALSE	FALSE	jObgQv	158858945	0.279604	0.248685	Nasopharynx Cancer	TRUE	reported	textfile	5	158285953	3656	0.0457	2.365e-07	GCST90001409 || Naive-mature B cell Absolute Count	Naive-mature B cell Absolute Count	TRUE	reported	textfile	2	1	TRUE	NA
rs189761842	T	C	T	C	0.7902	0.122468	0.0055	0.0228445	FALSE	FALSE	FALSE	jObgQv	123725829	0.750143	0.384576	Nasopharynx Cancer	TRUE	reported	textfile	10	125485345	3656	0.1709	3.918e-06	GCST90001409 || Naive-mature B cell Absolute Count	Naive-mature B cell Absolute Count	TRUE	reported	textfile	2	1	TRUE	NA
rs2286599	A	G	A	G	0.1183	0.0898194	0.32	0.102555	FALSE	FALSE	FALSE	jObgQv	6390367	0.63645	0.190026	Nasopharynx Cancer	TRUE	reported	textfile	12	6499533	3656	0.0266	8.96e-06	GCST90001409 || Naive-mature B cell Absolute Count	Naive-mature B cell Absolute Count	TRUE	reported	textfile	2	1	TRUE	NA
rs2390504	A	G	A	G	-0.2668	-0.122896	0.0486	0.22506	FALSE	FALSE	FALSE	jObgQv	21282052	0.370576	0.137254	Nasopharynx Cancer	TRUE	reported	textfile	7	21321670	3656	0.05743	3.51e-06	GCST90001409 || Naive-mature B cell Absolute Count	Naive-mature B cell Absolute Count	TRUE	reported	textfile	2	1	TRUE	NA
rs2395904	G	T	G	T	-0.1445	0.115994	0.2657	0.265785	FALSE	FALSE	FALSE	jObgQv	129605573	0.371946	0.129916	Nasopharynx Cancer	TRUE	reported	textfile	8	130617819	3656	0.02761	1.74e-07	GCST90001409 || Naive-mature B cell Absolute Count	Naive-mature B cell Absolute Count	TRUE	reported	textfile	2	1	TRUE	NA
rs283340	C	T	C	T	0.1251	0.0749416	0.5621	0.529013	FALSE	FALSE	FALSE	jObgQv	69281301	0.521309	0.116854	Nasopharynx Cancer	TRUE	reported	textfile	8	70193536	3656	0.02477	4.595e-07	GCST90001409 || Naive-mature B cell Absolute Count	Naive-mature B cell Absolute Count	TRUE	reported	textfile	2	1	TRUE	NA
rs34764986	C	T	C	T	-0.2347	-0.577308	0.0699	0.0286933	FALSE	FALSE	FALSE	jObgQv	61351498	0.0922104	0.342851	Nasopharynx Cancer	TRUE	reported	textfile	20	59926554	3656	0.04805	1.082e-06	GCST90001409 || Naive-mature B cell Absolute Count	Naive-mature B cell Absolute Count	TRUE	reported	textfile	2	1	TRUE	NA
rs35607968	T	C	T	C	0.1584	0.224178	0.1536	0.239324	FALSE	FALSE	FALSE	jObgQv	68188892	0.097609	0.135327	Nasopharynx Cancer	TRUE	reported	textfile	7	67653879	3656	0.03419	3.713e-06	GCST90001409 || Naive-mature B cell Absolute Count	Naive-mature B cell Absolute Count	TRUE	reported	textfile	2	1	TRUE	NA
rs3811215	T	G	T	G	-0.1229	0.0614836	0.3032	0.169555	FALSE	FALSE	FALSE	jObgQv	22485789	0.68691	0.152545	Nasopharynx Cancer	TRUE	reported	textfile	14	22954777	3656	0.02697	5.335e-06	GCST90001409 || Naive-mature B cell Absolute Count	Naive-mature B cell Absolute Count	TRUE	reported	textfile	2	1	TRUE	NA
rs58114937	G	A	G	A	0.1702	-0.142984	0.1302	0.0471823	FALSE	FALSE	FALSE	jObgQv	67244352	0.604232	0.275859	Nasopharynx Cancer	TRUE	reported	textfile	12	67638132	3656	0.0363	2.845e-06	GCST90001409 || Naive-mature B cell Absolute Count	Naive-mature B cell Absolute Count	TRUE	reported	textfile	2	1	TRUE	NA
rs62115322	G	C	G	C	0.1382	-0.0486025	0.2083	0.174065	FALSE	TRUE	FALSE	jObgQv	53345231	0.751012	0.153173	Nasopharynx Cancer	TRUE	reported	textfile	19	53848484	3656	0.02968	3.31e-06	GCST90001409 || Naive-mature B cell Absolute Count	Naive-mature B cell Absolute Count	TRUE	reported	textfile	2	1	TRUE	NA
rs76263497	A	G	A	G	-0.1886	0.106376	0.0989	0.16283	FALSE	FALSE	FALSE	jObgQv	60586605	0.495175	0.155954	Nasopharynx Cancer	TRUE	reported	textfile	15	60878804	3656	0.04138	5.337e-06	GCST90001409 || Naive-mature B cell Absolute Count	Naive-mature B cell Absolute Count	TRUE	reported	textfile	2	1	TRUE	NA
rs76981518	T	C	T	C	-0.2134	0.430751	0.0744	0.0347083	FALSE	FALSE	FALSE	jObgQv	151856055	0.168292	0.312657	Nasopharynx Cancer	TRUE	reported	textfile	4	152777207	3656	0.04708	6.009e-06	GCST90001409 || Naive-mature B cell Absolute Count	Naive-mature B cell Absolute Count	TRUE	reported	textfile	2	1	TRUE	NA
rs77983244	A	G	A	G	-0.3088	-0.244828	0.0325	0.0833458	FALSE	FALSE	FALSE	jObgQv	7412708	0.240862	0.208749	Nasopharynx Cancer	TRUE	reported	textfile	17	7316027	3656	0.06711	4.341e-06	GCST90001409 || Naive-mature B cell Absolute Count	Naive-mature B cell Absolute Count	TRUE	reported	textfile	2	1	TRUE	NA
rs9564767	G	A	G	A	-0.1163	0.0465325	0.6075	0.400499	FALSE	FALSE	FALSE	jObgQv	70960403	0.692719	0.117754	Nasopharynx Cancer	TRUE	reported	textfile	13	71534535	3656	0.02507	3.626e-06	GCST90001409 || Naive-mature B cell Absolute Count	Naive-mature B cell Absolute Count	TRUE	reported	textfile	2	1	TRUE	NA
rs10042722	C	G	C	G	-0.1264	-0.0741978	0.3827	0.275822	FALSE	TRUE	FALSE	jObgQv	67825422	0.565812	0.129213	Nasopharynx Cancer	TRUE	reported	textfile	5	67121250	2919	0.02809	7.1e-06	GCST90001865 || CD3 on CD28- CD8+ T cell	CD3 on CD28- CD8+ T cell	TRUE	reported	textfile	2	1	TRUE	NA
rs10280171	C	T	C	T	-0.5408	0.240374	0.013	0.0307541	FALSE	FALSE	FALSE	jObgQv	156178407	0.469817	0.332571	Nasopharynx Cancer	TRUE	reported	textfile	7	155971101	2919	0.1154	2.897e-06	GCST90001865 || CD3 on CD28- CD8+ T cell	CD3 on CD28- CD8+ T cell	TRUE	reported	textfile	2	1	TRUE	NA
rs10861453	G	A	G	A	-0.1298	-0.10599	0.4459	0.509342	FALSE	FALSE	FALSE	jObgQv	105538202	0.358004	0.11531	Nasopharynx Cancer	TRUE	reported	textfile	12	105931980	2919	0.0278	3.157e-06	GCST90001865 || CD3 on CD28- CD8+ T cell	CD3 on CD28- CD8+ T cell	TRUE	reported	textfile	2	1	TRUE	NA
rs12570957	A	C	A	C	0.1445	0.217243	0.2681	0.456245	FALSE	FALSE	FALSE	jObgQv	100221517	0.0597613	0.115398	Nasopharynx Cancer	TRUE	reported	textfile	10	101981274	2919	0.03082	2.881e-06	GCST90001865 || CD3 on CD28- CD8+ T cell	CD3 on CD28- CD8+ T cell	TRUE	reported	textfile	2	1	TRUE	NA
rs141566851	A	G	A	G	-0.5188	0.938179	0.0149	0.0234967	FALSE	FALSE	FALSE	jObgQv	170445379	0.0160835	0.389768	Nasopharynx Cancer	TRUE	reported	textfile	3	170163167	2919	0.1135	5.041e-06	GCST90001865 || CD3 on CD28- CD8+ T cell	CD3 on CD28- CD8+ T cell	TRUE	reported	textfile	2	1	TRUE	NA
rs143007860	T	A	T	A	0.2933	-0.356783	0.0486	0.00442273	FALSE	TRUE	FALSE	jObgQv	12967475	0.66785	0.831465	Nasopharynx Cancer	TRUE	reported	textfile	7	13007100	2919	0.06464	5.915e-06	GCST90001865 || CD3 on CD28- CD8+ T cell	CD3 on CD28- CD8+ T cell	TRUE	reported	textfile	2	1	TRUE	NA
rs1542545	C	T	C	T	-0.1677	-0.0131105	0.8126	0.591377	FALSE	FALSE	FALSE	jObgQv	188609437	0.912098	0.118762	Nasopharynx Cancer	TRUE	reported	textfile	4	189530591	2919	0.03579	2.91e-06	GCST90001865 || CD3 on CD28- CD8+ T cell	CD3 on CD28- CD8+ T cell	TRUE	reported	textfile	2	1	TRUE	NA
rs28620385	C	T	C	T	0.14	-0.0356488	0.3114	0.362874	FALSE	FALSE	FALSE	jObgQv	45068816	0.766742	0.120175	Nasopharynx Cancer	TRUE	reported	textfile	21	46488731	2919	0.02917	1.666e-06	GCST90001865 || CD3 on CD28- CD8+ T cell	CD3 on CD28- CD8+ T cell	TRUE	reported	textfile	2	1	TRUE	NA
rs2988279	A	G	A	G	0.2396	-0.283311	0.4849	0.280913	FALSE	FALSE	FALSE	jObgQv	167450602	0.026094	0.127342	Nasopharynx Cancer	TRUE	reported	textfile	1	167419839	2919	0.02713	1.754e-18	GCST90001865 || CD3 on CD28- CD8+ T cell	CD3 on CD28- CD8+ T cell	TRUE	reported	textfile	2	1	TRUE	NA
rs4689428	G	C	G	C	-0.186	0.0777203	0.2052	0.392192	FALSE	TRUE	FALSE	jObgQv	6386464	0.514476	0.119224	Nasopharynx Cancer	TRUE	reported	textfile	4	6388191	2919	0.03384	4.214e-08	GCST90001865 || CD3 on CD28- CD8+ T cell	CD3 on CD28- CD8+ T cell	TRUE	reported	textfile	2	1	TRUE	NA
rs59837469	C	G	C	G	0.3624	0.0286147	0.0331	0.0949656	FALSE	TRUE	FALSE	jObgQv	170202814	0.886662	0.200764	Nasopharynx Cancer	TRUE	reported	textfile	5	169629818	2919	0.0767	2.406e-06	GCST90001865 || CD3 on CD28- CD8+ T cell	CD3 on CD28- CD8+ T cell	TRUE	reported	textfile	2	1	TRUE	NA
rs6120663	A	C	A	C	-0.1254	0.0791973	0.4726	0.489105	FALSE	FALSE	FALSE	jObgQv	34494101	0.490671	0.114905	Nasopharynx Cancer	TRUE	reported	textfile	20	33081906	2919	0.02733	4.677e-06	GCST90001865 || CD3 on CD28- CD8+ T cell	CD3 on CD28- CD8+ T cell	TRUE	reported	textfile	2	1	TRUE	NA
rs62293633	G	C	G	C	0.2552	0.158506	0.0558	0.0731299	FALSE	TRUE	FALSE	jObgQv	163839289	0.475972	0.222371	Nasopharynx Cancer	TRUE	reported	textfile	3	163557077	2919	0.05718	8.421e-06	GCST90001865 || CD3 on CD28- CD8+ T cell	CD3 on CD28- CD8+ T cell	TRUE	reported	textfile	2	1	TRUE	NA
rs62574602	C	T	C	T	-0.5914	-0.0728285	0.0104	0.0333511	FALSE	FALSE	FALSE	jObgQv	94076787	0.826834	0.332908	Nasopharynx Cancer	TRUE	reported	textfile	9	96839069	2919	0.1335	9.739e-06	GCST90001865 || CD3 on CD28- CD8+ T cell	CD3 on CD28- CD8+ T cell	TRUE	reported	textfile	2	1	TRUE	NA
rs6564225	C	A	C	A	-0.1551	0.0659221	0.2062	0.196629	FALSE	FALSE	FALSE	jObgQv	75195935	0.648821	0.144756	Nasopharynx Cancer	TRUE	reported	textfile	16	75229833	2919	0.0347	8.165e-06	GCST90001865 || CD3 on CD28- CD8+ T cell	CD3 on CD28- CD8+ T cell	TRUE	reported	textfile	2	1	TRUE	NA
rs72975607	A	G	A	G	0.2633	-0.316438	0.0572	0.072509	FALSE	FALSE	FALSE	jObgQv	103296401	0.166232	0.228572	Nasopharynx Cancer	TRUE	reported	textfile	11	103167130	2919	0.05824	6.404e-06	GCST90001865 || CD3 on CD28- CD8+ T cell	CD3 on CD28- CD8+ T cell	TRUE	reported	textfile	2	1	TRUE	NA
rs7334537	C	G	C	G	-0.1418	0.0459501	0.2335	0.189596	FALSE	TRUE	FALSE	jObgQv	75440782	0.753095	0.146077	Nasopharynx Cancer	TRUE	reported	textfile	13	76014918	2919	0.03201	9.756e-06	GCST90001865 || CD3 on CD28- CD8+ T cell	CD3 on CD28- CD8+ T cell	TRUE	reported	textfile	2	1	TRUE	NA
rs77294768	A	G	A	G	-0.188	0.115487	0.1264	0.097698	FALSE	FALSE	FALSE	jObgQv	6800975	0.544519	0.190574	Nasopharynx Cancer	TRUE	reported	textfile	1	6861035	2919	0.04133	5.594e-06	GCST90001865 || CD3 on CD28- CD8+ T cell	CD3 on CD28- CD8+ T cell	TRUE	reported	textfile	2	1	TRUE	NA
rs947505	G	A	G	A	0.2201	0.0491512	0.9046	0.846752	FALSE	FALSE	FALSE	jObgQv	173332958	0.761209	0.161739	Nasopharynx Cancer	TRUE	reported	textfile	1	173302097	2919	0.04738	3.55e-06	GCST90001865 || CD3 on CD28- CD8+ T cell	CD3 on CD28- CD8+ T cell	TRUE	reported	textfile	2	1	TRUE	NA
rs9787219	C	G	C	G	-0.1339	-0.0707033	0.3482	0.394776	FALSE	TRUE	FALSE	jObgQv	66614476	0.545953	0.11709	Nasopharynx Cancer	TRUE	reported	textfile	1	67080159	2919	0.0284	2.529e-06	GCST90001865 || CD3 on CD28- CD8+ T cell	CD3 on CD28- CD8+ T cell	TRUE	reported	textfile	2	1	TRUE	NA
rs10042952	A	C	A	C	-0.1577	0.0422621	0.1366	0.125171	FALSE	FALSE	FALSE	jObgQv	67901135	0.810458	0.176213	Nasopharynx Cancer	TRUE	reported	textfile	5	67196963	3592	0.03509	7.247e-06	GCST90001797 || CD27 on CD20- CD38- B cell	CD27 on CD20- CD38- B cell	TRUE	reported	textfile	2	1	TRUE	NA
rs10740344	T	C	T	C	-0.1301	0.110307	0.7394	0.642081	FALSE	FALSE	FALSE	jObgQv	70396084	0.360319	0.120586	Nasopharynx Cancer	TRUE	reported	textfile	10	72155840	3592	0.02703	1.53e-06	GCST90001797 || CD27 on CD20- CD38- B cell	CD27 on CD20- CD38- B cell	TRUE	reported	textfile	2	1	TRUE	NA
rs10763431	C	T	C	T	0.1126	0.0425875	0.6356	0.728061	FALSE	FALSE	FALSE	jObgQv	56863916	0.739066	0.127855	Nasopharynx Cancer	TRUE	reported	textfile	10	58623676	3592	0.02504	7.077e-06	GCST90001797 || CD27 on CD20- CD38- B cell	CD27 on CD20- CD38- B cell	TRUE	reported	textfile	2	1	TRUE	NA
rs113532966	C	T	C	T	0.1937	0.0131863	0.0846	0.0240475	FALSE	FALSE	FALSE	jObgQv	50400488	0.970987	0.362553	Nasopharynx Cancer	TRUE	reported	textfile	2	50627626	3592	0.04232	4.866e-06	GCST90001797 || CD27 on CD20- CD38- B cell	CD27 on CD20- CD38- B cell	TRUE	reported	textfile	2	1	TRUE	NA
rs115412883	G	A	G	A	0.6043	1.53719	0.0088	0.0094212	FALSE	FALSE	FALSE	jObgQv	26106083	0.010958	0.604234	Nasopharynx Cancer	TRUE	reported	textfile	3	26147574	3592	0.1366	9.968e-06	GCST90001797 || CD27 on CD20- CD38- B cell	CD27 on CD20- CD38- B cell	TRUE	reported	textfile	2	1	TRUE	NA
rs118135815	G	A	G	A	1.931	-0.0686729	0.001	0.0145762	FALSE	FALSE	FALSE	jObgQv	146817098	0.888843	0.491333	Nasopharynx Cancer	TRUE	reported	textfile	7	146514190	3592	0.4117	2.84e-06	GCST90001797 || CD27 on CD20- CD38- B cell	CD27 on CD20- CD38- B cell	TRUE	reported	textfile	2	1	TRUE	NA
rs139998	C	T	C	T	-0.121	0.207154	0.2739	0.229354	FALSE	FALSE	FALSE	jObgQv	36466454	0.134591	0.13845	Nasopharynx Cancer	TRUE	reported	textfile	22	36862501	3592	0.02655	5.402e-06	GCST90001797 || CD27 on CD20- CD38- B cell	CD27 on CD20- CD38- B cell	TRUE	reported	textfile	2	1	TRUE	NA
rs147153707	A	G	A	G	0.5283	-1.03519	0.0129	0.00434416	FALSE	FALSE	FALSE	jObgQv	31165409	0.207764	0.821746	Nasopharynx Cancer	TRUE	reported	textfile	9	31165407	3592	0.11	1.644e-06	GCST90001797 || CD27 on CD20- CD38- B cell	CD27 on CD20- CD38- B cell	TRUE	reported	textfile	2	1	TRUE	NA
rs147680281	T	C	T	C	2.007	1.27462	8e-04	0.00544642	FALSE	FALSE	FALSE	jObgQv	127777337	0.0933061	0.759512	Nasopharynx Cancer	TRUE	reported	textfile	5	127113029	3592	0.4386	4.921e-06	GCST90001797 || CD27 on CD20- CD38- B cell	CD27 on CD20- CD38- B cell	TRUE	reported	textfile	2	1	TRUE	NA
rs1785249	T	C	T	C	-0.1234	-0.0157776	0.38	0.390375	FALSE	FALSE	FALSE	jObgQv	3362513	0.894803	0.11932	Nasopharynx Cancer	TRUE	reported	textfile	18	3362511	3592	0.02452	5.086e-07	GCST90001797 || CD27 on CD20- CD38- B cell	CD27 on CD20- CD38- B cell	TRUE	reported	textfile	2	1	TRUE	NA
rs2024568	C	T	C	T	-0.118	0.072459	0.636	0.727866	FALSE	FALSE	FALSE	jObgQv	46103450	0.577596	0.130111	Nasopharynx Cancer	TRUE	reported	textfile	20	44732089	3592	0.02501	2.488e-06	GCST90001797 || CD27 on CD20- CD38- B cell	CD27 on CD20- CD38- B cell	TRUE	reported	textfile	2	1	TRUE	NA
rs4578504	G	C	G	C	-0.1364	0.260866	0.77	0.694274	FALSE	TRUE	FALSE	jObgQv	26936353	0.038264	0.125899	Nasopharynx Cancer	TRUE	reported	textfile	13	27510490	3592	0.02898	2.608e-06	GCST90001797 || CD27 on CD20- CD38- B cell	CD27 on CD20- CD38- B cell	TRUE	reported	textfile	2	1	TRUE	NA
rs61566441	T	C	T	C	0.1244	-0.096666	0.2848	0.124611	FALSE	FALSE	FALSE	jObgQv	155326336	0.573972	0.171939	Nasopharynx Cancer	TRUE	reported	textfile	3	155044125	3592	0.02693	3.95e-06	GCST90001797 || CD27 on CD20- CD38- B cell	CD27 on CD20- CD38- B cell	TRUE	reported	textfile	2	1	TRUE	NA
rs7007180	G	T	G	T	0.1322	0.198535	0.7354	0.683275	FALSE	FALSE	FALSE	jObgQv	7089971	0.111153	0.124627	Nasopharynx Cancer	TRUE	reported	textfile	8	6947493	3592	0.0288	4.61e-06	GCST90001797 || CD27 on CD20- CD38- B cell	CD27 on CD20- CD38- B cell	TRUE	reported	textfile	2	1	TRUE	NA
rs7114298	G	A	G	A	-0.1221	-0.256564	0.7206	0.67422	FALSE	FALSE	FALSE	jObgQv	65814557	0.0367638	0.122853	Nasopharynx Cancer	TRUE	reported	textfile	11	65582028	3592	0.02695	6.086e-06	GCST90001797 || CD27 on CD20- CD38- B cell	CD27 on CD20- CD38- B cell	TRUE	reported	textfile	2	1	TRUE	NA
rs74432706	T	C	T	C	0.3494	-0.0155025	0.0245	0.0474836	FALSE	FALSE	FALSE	jObgQv	197022693	0.955372	0.277019	Nasopharynx Cancer	TRUE	reported	textfile	2	197887417	3592	0.0766	5.233e-06	GCST90001797 || CD27 on CD20- CD38- B cell	CD27 on CD20- CD38- B cell	TRUE	reported	textfile	2	1	TRUE	NA
rs74551235	A	G	A	G	-0.2031	-0.208926	0.0899	0.0458558	FALSE	FALSE	FALSE	jObgQv	150254306	0.442412	0.271995	Nasopharynx Cancer	TRUE	reported	textfile	6	150575442	3592	0.04168	1.15e-06	GCST90001797 || CD27 on CD20- CD38- B cell	CD27 on CD20- CD38- B cell	TRUE	reported	textfile	2	1	TRUE	NA
rs8072367	C	T	C	T	-0.1944	-0.280376	0.0869	0.0743239	FALSE	FALSE	FALSE	jObgQv	77905647	0.197277	0.217456	Nasopharynx Cancer	TRUE	reported	textfile	17	75901729	3592	0.04255	5.058e-06	GCST90001797 || CD27 on CD20- CD38- B cell	CD27 on CD20- CD38- B cell	TRUE	reported	textfile	2	1	TRUE	NA
rs909973	G	A	G	A	0.4996	0.820805	0.0131	0.0186461	FALSE	FALSE	FALSE	jObgQv	40436307	0.0456373	0.410663	Nasopharynx Cancer	TRUE	reported	textfile	1	40901979	3592	0.1065	2.805e-06	GCST90001797 || CD27 on CD20- CD38- B cell	CD27 on CD20- CD38- B cell	TRUE	reported	textfile	2	1	TRUE	NA
rs9914679	T	C	T	C	-0.1266	0.284539	0.7428	0.723005	FALSE	FALSE	FALSE	jObgQv	13771879	0.0346937	0.13473	Nasopharynx Cancer	TRUE	reported	textfile	17	13675196	3592	0.0276	4.678e-06	GCST90001797 || CD27 on CD20- CD38- B cell	CD27 on CD20- CD38- B cell	TRUE	reported	textfile	2	1	TRUE	NA
rs10047088	C	T	C	T	0.1915	-0.012158	0.8832	0.977864	FALSE	FALSE	FALSE	jObgQv	227816439	0.975917	0.402746	Nasopharynx Cancer	TRUE	reported	textfile	1	228004140	3060	0.04113	3.378e-06	GCST90001959 || CD4 on HLA DR+ CD4+ T cell	CD4 on HLA DR+ CD4+ T cell	TRUE	reported	textfile	2	1	TRUE	NA
rs10179730	A	G	A	G	0.1972	0.0732559	0.8972	0.765725	FALSE	FALSE	FALSE	jObgQv	187545624	0.595125	0.137848	Nasopharynx Cancer	TRUE	reported	textfile	2	188410351	3060	0.04429	8.834e-06	GCST90001959 || CD4 on HLA DR+ CD4+ T cell	CD4 on HLA DR+ CD4+ T cell	TRUE	reported	textfile	2	1	TRUE	NA
rs10517576	C	T	C	T	0.578	-0.0826611	0.0109	0.0247661	FALSE	FALSE	FALSE	jObgQv	153640471	0.82238	0.368226	Nasopharynx Cancer	TRUE	reported	textfile	4	154561623	3060	0.1243	3.464e-06	GCST90001959 || CD4 on HLA DR+ CD4+ T cell	CD4 on HLA DR+ CD4+ T cell	TRUE	reported	textfile	2	1	TRUE	NA
rs10518646	T	C	T	C	0.5055	-0.0487453	0.0141	0.0172745	FALSE	FALSE	FALSE	jObgQv	80662131	0.912332	0.442744	Nasopharynx Cancer	TRUE	reported	textfile	1	81127816	3060	0.1135	8.823e-06	GCST90001959 || CD4 on HLA DR+ CD4+ T cell	CD4 on HLA DR+ CD4+ T cell	TRUE	reported	textfile	2	1	TRUE	NA
rs10946649	T	C	T	C	0.2637	0.00458375	0.0632	0.0332555	FALSE	FALSE	FALSE	jObgQv	23956790	0.988828	0.327364	Nasopharynx Cancer	TRUE	reported	textfile	6	23957018	3060	0.0551	1.786e-06	GCST90001959 || CD4 on HLA DR+ CD4+ T cell	CD4 on HLA DR+ CD4+ T cell	TRUE	reported	textfile	2	1	TRUE	NA
rs11614716	G	T	G	T	-0.1537	0.0753125	0.2485	0.288262	FALSE	FALSE	FALSE	jObgQv	6794980	0.554257	0.127348	Nasopharynx Cancer	TRUE	reported	textfile	12	6904146	3060	0.03089	6.827e-07	GCST90001959 || CD4 on HLA DR+ CD4+ T cell	CD4 on HLA DR+ CD4+ T cell	TRUE	reported	textfile	2	1	TRUE	NA
rs11929631	A	T	A	T	-0.2687	0.236919	0.0525	0.0694505	FALSE	TRUE	FALSE	jObgQv	165262750	0.284638	0.221428	Nasopharynx Cancer	TRUE	reported	textfile	3	164980538	3060	0.05922	5.917e-06	GCST90001959 || CD4 on HLA DR+ CD4+ T cell	CD4 on HLA DR+ CD4+ T cell	TRUE	reported	textfile	2	1	TRUE	NA
rs12684941	G	A	G	A	-0.1207	-0.00514577	0.4683	0.403092	FALSE	FALSE	FALSE	jObgQv	37654933	0.965085	0.117555	Nasopharynx Cancer	TRUE	reported	textfile	9	37654930	3060	0.02664	6.036e-06	GCST90001959 || CD4 on HLA DR+ CD4+ T cell	CD4 on HLA DR+ CD4+ T cell	TRUE	reported	textfile	2	1	TRUE	NA
rs13316780	C	T	C	T	0.5642	0.917675	0.0119	0.0145301	FALSE	FALSE	FALSE	jObgQv	109132982	0.0611646	0.490133	Nasopharynx Cancer	TRUE	reported	textfile	3	108851829	3060	0.1231	4.722e-06	GCST90001959 || CD4 on HLA DR+ CD4+ T cell	CD4 on HLA DR+ CD4+ T cell	TRUE	reported	textfile	2	1	TRUE	NA
rs17002700	G	T	G	T	0.1481	-0.101382	0.2028	0.167889	FALSE	FALSE	FALSE	jObgQv	77496383	0.508505	0.153338	Nasopharynx Cancer	TRUE	reported	textfile	4	78417537	3060	0.03309	7.865e-06	GCST90001959 || CD4 on HLA DR+ CD4+ T cell	CD4 on HLA DR+ CD4+ T cell	TRUE	reported	textfile	2	1	TRUE	NA
rs17088862	A	T	A	T	0.409	0.44199	0.0224	0.072263	FALSE	TRUE	FALSE	jObgQv	22977629	0.0168986	0.185018	Nasopharynx Cancer	TRUE	reported	textfile	8	22835142	3060	0.08986	5.54e-06	GCST90001959 || CD4 on HLA DR+ CD4+ T cell	CD4 on HLA DR+ CD4+ T cell	TRUE	reported	textfile	2	1	TRUE	NA
rs184989157	T	C	T	C	-0.3183	-0.308367	0.0364	0.0198708	FALSE	FALSE	FALSE	jObgQv	4212381	0.460694	0.418009	Nasopharynx Cancer	TRUE	reported	textfile	4	4214108	3060	0.07154	8.915e-06	GCST90001959 || CD4 on HLA DR+ CD4+ T cell	CD4 on HLA DR+ CD4+ T cell	TRUE	reported	textfile	2	1	TRUE	NA
rs2524081	C	G	C	G	0.156	0.255892	0.3253	0.0572476	FALSE	TRUE	FALSE	jObgQv	31274306	0.285683	0.23968	Nasopharynx Cancer	TRUE	reported	textfile	6	31242083	3060	0.03115	5.868e-07	GCST90001959 || CD4 on HLA DR+ CD4+ T cell	CD4 on HLA DR+ CD4+ T cell	TRUE	reported	textfile	2	1	TRUE	NA
rs35032648	C	T	C	T	0.1191	-0.298504	0.5542	0.375186	FALSE	FALSE	FALSE	jObgQv	3225304	0.0119671	0.118779	Nasopharynx Cancer	TRUE	reported	textfile	5	3225418	3060	0.02653	7.438e-06	GCST90001959 || CD4 on HLA DR+ CD4+ T cell	CD4 on HLA DR+ CD4+ T cell	TRUE	reported	textfile	2	1	TRUE	NA
rs35996890	T	A	T	A	0.124	0.0801326	0.3467	0.344612	FALSE	TRUE	FALSE	jObgQv	49888438	0.50933	0.121435	Nasopharynx Cancer	TRUE	reported	textfile	15	50180635	3060	0.02799	9.817e-06	GCST90001959 || CD4 on HLA DR+ CD4+ T cell	CD4 on HLA DR+ CD4+ T cell	TRUE	reported	textfile	2	1	TRUE	NA
rs4371876	A	G	A	G	0.1831	-0.1833	0.4923	0.367985	FALSE	FALSE	FALSE	jObgQv	31099773	0.12312	0.118887	Nasopharynx Cancer	TRUE	reported	textfile	6	31067550	3060	0.02869	1.988e-10	GCST90001959 || CD4 on HLA DR+ CD4+ T cell	CD4 on HLA DR+ CD4+ T cell	TRUE	reported	textfile	2	1	TRUE	NA
rs72822577	A	T	A	T	0.7293	0.228138	0.0067	0.0270685	FALSE	TRUE	FALSE	jObgQv	95408343	0.519629	0.354298	Nasopharynx Cancer	TRUE	reported	textfile	10	97168100	3060	0.1627	7.696e-06	GCST90001959 || CD4 on HLA DR+ CD4+ T cell	CD4 on HLA DR+ CD4+ T cell	TRUE	reported	textfile	2	1	TRUE	NA
rs75036101	A	T	A	T	-0.2521	0.273279	0.0605	0.0538506	FALSE	TRUE	FALSE	jObgQv	66314911	0.290279	0.258417	Nasopharynx Cancer	TRUE	reported	textfile	16	66348814	3060	0.05694	9.892e-06	GCST90001959 || CD4 on HLA DR+ CD4+ T cell	CD4 on HLA DR+ CD4+ T cell	TRUE	reported	textfile	2	1	TRUE	NA
rs75559970	T	G	T	G	0.5299	0.00294977	0.0167	0.033825	FALSE	FALSE	FALSE	jObgQv	98759205	0.992697	0.32226	Nasopharynx Cancer	TRUE	reported	textfile	10	100518962	3060	0.1055	5.329e-07	GCST90001959 || CD4 on HLA DR+ CD4+ T cell	CD4 on HLA DR+ CD4+ T cell	TRUE	reported	textfile	2	1	TRUE	NA
rs7819104	T	A	T	A	-0.1403	0.236459	0.2402	0.191907	FALSE	TRUE	FALSE	jObgQv	120735865	0.104435	0.145627	Nasopharynx Cancer	TRUE	reported	textfile	8	121748105	3060	0.0316	9.371e-06	GCST90001959 || CD4 on HLA DR+ CD4+ T cell	CD4 on HLA DR+ CD4+ T cell	TRUE	reported	textfile	2	1	TRUE	NA
rs9357097	T	C	T	C	0.1669	-0.125912	0.476	0.25109	FALSE	FALSE	FALSE	jObgQv	30317344	0.344926	0.133314	Nasopharynx Cancer	TRUE	reported	textfile	6	30285121	3060	0.02793	2.572e-09	GCST90001959 || CD4 on HLA DR+ CD4+ T cell	CD4 on HLA DR+ CD4+ T cell	TRUE	reported	textfile	2	1	TRUE	NA
rs10047347	T	C	T	C	0.117	0.0816398	0.4197	0.373037	FALSE	FALSE	FALSE	jObgQv	26452587	0.495786	0.119858	Nasopharynx Cancer	TRUE	reported	textfile	10	26741516	3657	0.02555	4.785e-06	GCST90001760 || CD20 on unswitched memory B cell	CD20 on unswitched memory B cell	TRUE	reported	textfile	2	1	TRUE	NA
rs11205970	T	A	T	A	0.1723	-0.142656	0.1373	0.202252	FALSE	TRUE	FALSE	jObgQv	52542769	0.321998	0.144045	Nasopharynx Cancer	TRUE	reported	textfile	1	53008441	3657	0.03772	5.078e-06	GCST90001760 || CD20 on unswitched memory B cell	CD20 on unswitched memory B cell	TRUE	reported	textfile	2	1	TRUE	NA
rs112405902	A	G	A	G	0.2604	-0.490907	0.1069	0.00582955	FALSE	FALSE	FALSE	jObgQv	31841727	0.498203	0.724777	Nasopharynx Cancer	TRUE	reported	textfile	6	31809504	3657	0.0461	1.747e-08	GCST90001760 || CD20 on unswitched memory B cell	CD20 on unswitched memory B cell	TRUE	reported	textfile	2	1	TRUE	NA
rs12460030	C	T	C	T	-0.2489	0.182271	0.9445	0.916111	FALSE	FALSE	FALSE	jObgQv	3361491	0.383726	0.209254	Nasopharynx Cancer	TRUE	reported	textfile	19	3361489	3657	0.05379	3.849e-06	GCST90001760 || CD20 on unswitched memory B cell	CD20 on unswitched memory B cell	TRUE	reported	textfile	2	1	TRUE	NA
rs12554596	G	A	G	A	-0.1329	-0.0925676	0.3891	0.124198	FALSE	FALSE	FALSE	jObgQv	37002145	0.595673	0.174447	Nasopharynx Cancer	TRUE	reported	textfile	9	37002142	3657	0.02547	1.917e-07	GCST90001760 || CD20 on unswitched memory B cell	CD20 on unswitched memory B cell	TRUE	reported	textfile	2	1	TRUE	NA
rs13133046	G	A	G	A	-0.3755	0.182279	0.0245	0.103074	FALSE	FALSE	FALSE	jObgQv	23391733	0.331165	0.187574	Nasopharynx Cancer	TRUE	reported	textfile	4	23393356	3657	0.07765	1.384e-06	GCST90001760 || CD20 on unswitched memory B cell	CD20 on unswitched memory B cell	TRUE	reported	textfile	2	1	TRUE	NA
rs149214933	G	T	G	T	-0.7343	0.264206	0.0062	0.0436683	FALSE	FALSE	FALSE	jObgQv	63600332	0.359503	0.288336	Nasopharynx Cancer	TRUE	reported	textfile	13	64174465	3657	0.164	7.747e-06	GCST90001760 || CD20 on unswitched memory B cell	CD20 on unswitched memory B cell	TRUE	reported	textfile	2	1	TRUE	NA
rs149312070	T	C	T	C	1.036	0.253733	0.003	0.0299035	FALSE	FALSE	FALSE	jObgQv	130357385	0.46166	0.344691	Nasopharynx Cancer	TRUE	reported	textfile	10	132155649	3657	0.2325	8.624e-06	GCST90001760 || CD20 on unswitched memory B cell	CD20 on unswitched memory B cell	TRUE	reported	textfile	2	1	TRUE	NA
rs149695230	G	T	G	T	0.1869	-0.136037	0.1079	0.0447011	FALSE	FALSE	FALSE	jObgQv	60521331	0.625249	0.278523	Nasopharynx Cancer	TRUE	reported	textfile	11	60288804	3657	0.04012	3.314e-06	GCST90001760 || CD20 on unswitched memory B cell	CD20 on unswitched memory B cell	TRUE	reported	textfile	2	1	TRUE	NA
rs182220218	G	A	G	A	-2.625	-0.357359	5e-04	0.0150145	FALSE	FALSE	FALSE	jObgQv	73662935	0.465329	0.489465	Nasopharynx Cancer	TRUE	reported	textfile	10	75422693	3657	0.5769	5.543e-06	GCST90001760 || CD20 on unswitched memory B cell	CD20 on unswitched memory B cell	TRUE	reported	textfile	2	1	TRUE	NA
rs2114442	T	C	T	C	0.1119	0.0149848	0.5751	0.465526	FALSE	FALSE	FALSE	jObgQv	99910903	0.896301	0.114971	Nasopharynx Cancer	TRUE	reported	textfile	4	100832060	3657	0.02506	8.236e-06	GCST90001760 || CD20 on unswitched memory B cell	CD20 on unswitched memory B cell	TRUE	reported	textfile	2	1	TRUE	NA
rs233495	T	C	T	C	-0.1166	0.109711	0.5585	0.624902	FALSE	FALSE	FALSE	jObgQv	14806086	0.355295	0.118688	Nasopharynx Cancer	TRUE	reported	textfile	6	14806317	3657	0.02474	2.533e-06	GCST90001760 || CD20 on unswitched memory B cell	CD20 on unswitched memory B cell	TRUE	reported	textfile	2	1	TRUE	NA
rs2523761	G	A	G	A	0.2051	-0.0526853	0.1628	0.0902638	FALSE	FALSE	FALSE	jObgQv	29850949	0.791192	0.198991	Nasopharynx Cancer	TRUE	reported	textfile	6	29818726	3657	0.04038	3.977e-07	GCST90001760 || CD20 on unswitched memory B cell	CD20 on unswitched memory B cell	TRUE	reported	textfile	2	1	TRUE	NA
rs28572463	C	G	C	G	0.2569	-1.00481	0.1081	0.000810145	FALSE	TRUE	FALSE	jObgQv	31242077	0.593663	1.8833	Nasopharynx Cancer	TRUE	reported	textfile	6	31209854	3657	0.04736	6.227e-08	GCST90001760 || CD20 on unswitched memory B cell	CD20 on unswitched memory B cell	TRUE	reported	textfile	2	1	TRUE	NA
rs4447195	T	C	T	C	-0.2525	-0.183899	0.0982	0.0422316	FALSE	FALSE	FALSE	jObgQv	60482261	0.512884	0.281038	Nasopharynx Cancer	TRUE	reported	textfile	11	60249734	3657	0.04163	1.453e-09	GCST90001760 || CD20 on unswitched memory B cell	CD20 on unswitched memory B cell	TRUE	reported	textfile	2	1	TRUE	NA
rs6459417	T	C	T	C	0.2282	0.0448529	0.8737	0.889528	FALSE	FALSE	FALSE	jObgQv	15858765	0.807568	0.184152	Nasopharynx Cancer	TRUE	reported	textfile	6	15858996	3657	0.03694	7.248e-10	GCST90001760 || CD20 on unswitched memory B cell	CD20 on unswitched memory B cell	TRUE	reported	textfile	2	1	TRUE	NA
rs6509428	T	C	T	C	-0.2404	-0.0926406	0.2323	0.307154	FALSE	FALSE	FALSE	jObgQv	49350624	0.461102	0.125694	Nasopharynx Cancer	TRUE	reported	textfile	19	49853881	3657	0.02912	2.092e-16	GCST90001760 || CD20 on unswitched memory B cell	CD20 on unswitched memory B cell	TRUE	reported	textfile	2	1	TRUE	NA
rs75146873	C	G	C	G	0.1888	0.147225	0.0991	0.0328154	FALSE	TRUE	FALSE	jObgQv	50449954	0.650327	0.32478	Nasopharynx Cancer	TRUE	reported	textfile	19	50953211	3657	0.04191	6.834e-06	GCST90001760 || CD20 on unswitched memory B cell	CD20 on unswitched memory B cell	TRUE	reported	textfile	2	1	TRUE	NA
rs77330263	T	C	T	C	0.538	-0.227528	0.0113	0.0035448	FALSE	FALSE	FALSE	jObgQv	148813099	0.799994	0.89806	Nasopharynx Cancer	TRUE	reported	textfile	6	149134235	3657	0.1156	3.382e-06	GCST90001760 || CD20 on unswitched memory B cell	CD20 on unswitched memory B cell	TRUE	reported	textfile	2	1	TRUE	NA
rs77612075	T	C	T	C	0.3517	-0.490253	0.0293	0.0407392	FALSE	FALSE	FALSE	jObgQv	163393454	0.0827104	0.282538	Nasopharynx Cancer	TRUE	reported	textfile	5	162820460	3657	0.07161	9.462e-07	GCST90001760 || CD20 on unswitched memory B cell	CD20 on unswitched memory B cell	TRUE	reported	textfile	2	1	TRUE	NA
rs78398983	A	G	A	G	1.716	1.95697	0.0011	0.0029428	FALSE	FALSE	FALSE	jObgQv	32468991	0.0494948	0.996267	Nasopharynx Cancer	TRUE	reported	textfile	22	32864978	3657	0.366	2.842e-06	GCST90001760 || CD20 on unswitched memory B cell	CD20 on unswitched memory B cell	TRUE	reported	textfile	2	1	TRUE	NA
rs9310657	G	T	G	T	0.1311	0.00235077	0.7637	0.802667	FALSE	FALSE	FALSE	jObgQv	21756083	0.986985	0.144112	Nasopharynx Cancer	TRUE	reported	textfile	3	21797575	3657	0.02856	4.581e-06	GCST90001760 || CD20 on unswitched memory B cell	CD20 on unswitched memory B cell	TRUE	reported	textfile	2	1	TRUE	NA
rs11099673	G	A	G	A	0.115	0.0863494	0.6442	0.803828	FALSE	FALSE	FALSE	jObgQv	147977931	0.552757	0.145459	Nasopharynx Cancer	TRUE	reported	textfile	4	148899082	3657	0.02576	8.263e-06	GCST90001795 || CD25 on transitional B cell	CD25 on transitional B cell	TRUE	reported	textfile	2	1	TRUE	NA
rs117473115	T	C	T	C	0.3516	0.344392	0.0331	0.00749535	FALSE	FALSE	FALSE	jObgQv	52743595	0.599269	0.65542	Nasopharynx Cancer	TRUE	reported	textfile	10	54503355	3657	0.06985	5.025e-07	GCST90001795 || CD25 on transitional B cell	CD25 on transitional B cell	TRUE	reported	textfile	2	1	TRUE	NA
rs12822478	A	C	A	C	-0.1156	-0.162535	0.4841	0.407834	FALSE	FALSE	FALSE	jObgQv	31361632	0.167453	0.117742	Nasopharynx Cancer	TRUE	reported	textfile	12	31514566	3657	0.02508	4.204e-06	GCST90001795 || CD25 on transitional B cell	CD25 on transitional B cell	TRUE	reported	textfile	2	1	TRUE	NA
rs140685335	G	A	G	A	0.3598	0.534066	0.0276	0.0130469	FALSE	FALSE	FALSE	jObgQv	1584718	0.296094	0.511143	Nasopharynx Cancer	TRUE	reported	textfile	18	1584719	3657	0.07544	1.921e-06	GCST90001795 || CD25 on transitional B cell	CD25 on transitional B cell	TRUE	reported	textfile	2	1	TRUE	NA
rs144997167	T	C	T	C	1.298	0.148294	0.0019	0.0143841	FALSE	FALSE	FALSE	jObgQv	46574566	0.758972	0.483309	Nasopharynx Cancer	TRUE	reported	textfile	16	46608478	3657	0.2849	5.349e-06	GCST90001795 || CD25 on transitional B cell	CD25 on transitional B cell	TRUE	reported	textfile	2	1	TRUE	NA
rs148702440	A	G	A	G	-0.3649	0.230426	0.023	0.010096	FALSE	FALSE	FALSE	jObgQv	21845081	0.683005	0.564265	Nasopharynx Cancer	TRUE	reported	textfile	13	22419220	3657	0.08209	9.039e-06	GCST90001795 || CD25 on transitional B cell	CD25 on transitional B cell	TRUE	reported	textfile	2	1	TRUE	NA
rs151006498	T	C	T	C	-0.5983	0.168723	0.0092	0.00709847	FALSE	FALSE	FALSE	jObgQv	63350379	0.801132	0.669846	Nasopharynx Cancer	TRUE	reported	textfile	15	63642578	3657	0.13	4.308e-06	GCST90001795 || CD25 on transitional B cell	CD25 on transitional B cell	TRUE	reported	textfile	2	1	TRUE	NA
rs181825	A	G	A	G	0.3147	0.0110875	0.0321	0.0714132	FALSE	FALSE	FALSE	jObgQv	80835713	0.960411	0.223366	Nasopharynx Cancer	TRUE	reported	textfile	5	80131532	3657	0.06823	4.112e-06	GCST90001795 || CD25 on transitional B cell	CD25 on transitional B cell	TRUE	reported	textfile	2	1	TRUE	NA
rs34513850	G	A	G	A	0.425	-0.657076	0.0179	0.00827982	FALSE	FALSE	FALSE	jObgQv	113566591	0.288936	0.619615	Nasopharynx Cancer	TRUE	reported	textfile	11	113437313	3657	0.09326	5.351e-06	GCST90001795 || CD25 on transitional B cell	CD25 on transitional B cell	TRUE	reported	textfile	2	1	TRUE	NA
rs3793662	T	C	T	C	-0.1557	-0.140172	0.7759	0.778218	FALSE	FALSE	FALSE	jObgQv	93123769	0.310864	0.138317	Nasopharynx Cancer	TRUE	reported	textfile	9	95886051	3657	0.02917	9.948e-08	GCST90001795 || CD25 on transitional B cell	CD25 on transitional B cell	TRUE	reported	textfile	2	1	TRUE	NA
rs4129608	G	A	G	A	-0.1555	-0.118223	0.1468	0.142294	FALSE	FALSE	FALSE	jObgQv	18327217	0.472226	0.164459	Nasopharynx Cancer	TRUE	reported	textfile	9	18327215	3657	0.03481	8.181e-06	GCST90001795 || CD25 on transitional B cell	CD25 on transitional B cell	TRUE	reported	textfile	2	1	TRUE	NA
rs4721574	A	G	A	G	0.1421	0.0868831	0.2807	0.217269	FALSE	FALSE	FALSE	jObgQv	2310816	0.532187	0.139086	Nasopharynx Cancer	TRUE	reported	textfile	7	2350451	3657	0.02762	2.84e-07	GCST90001795 || CD25 on transitional B cell	CD25 on transitional B cell	TRUE	reported	textfile	2	1	TRUE	NA
rs474490	G	T	G	T	-0.1399	0.0123124	0.8033	0.815019	FALSE	FALSE	FALSE	jObgQv	117417078	0.933739	0.14809	Nasopharynx Cancer	TRUE	reported	textfile	11	117287794	3657	0.03126	7.799e-06	GCST90001795 || CD25 on transitional B cell	CD25 on transitional B cell	TRUE	reported	textfile	2	1	TRUE	NA
rs61945276	A	G	A	G	-0.3331	0.684967	0.0313	0.0221357	FALSE	FALSE	FALSE	jObgQv	22071725	0.0766796	0.386925	Nasopharynx Cancer	TRUE	reported	textfile	13	22645864	3657	0.07215	4.035e-06	GCST90001795 || CD25 on transitional B cell	CD25 on transitional B cell	TRUE	reported	textfile	2	1	TRUE	NA
rs62626323	A	C	A	C	0.2969	-0.145821	0.1075	0.0365179	FALSE	FALSE	FALSE	jObgQv	6073715	0.644226	0.315767	Nasopharynx Cancer	TRUE	reported	textfile	10	6115678	3657	0.04016	1.778e-13	GCST90001795 || CD25 on transitional B cell	CD25 on transitional B cell	TRUE	reported	textfile	2	1	TRUE	NA
rs6550133	C	T	C	T	-0.1486	0.0434659	0.1754	0.173272	FALSE	FALSE	FALSE	jObgQv	32430788	0.776097	0.152829	Nasopharynx Cancer	TRUE	reported	textfile	3	32472280	3657	0.03197	3.498e-06	GCST90001795 || CD25 on transitional B cell	CD25 on transitional B cell	TRUE	reported	textfile	2	1	TRUE	NA
rs709589	T	C	T	C	-0.2255	-0.0187433	0.4557	0.487065	FALSE	FALSE	FALSE	jObgQv	105840505	0.880932	0.125133	Nasopharynx Cancer	TRUE	reported	textfile	14	106306841	3657	0.03114	5.407e-13	GCST90001795 || CD25 on transitional B cell	CD25 on transitional B cell	TRUE	reported	textfile	2	1	TRUE	NA
rs74709342	G	A	G	A	0.2699	0.222737	0.0425	0.0656668	FALSE	FALSE	FALSE	jObgQv	106348307	0.342704	0.234748	Nasopharynx Cancer	TRUE	reported	textfile	13	107000655	3657	0.06057	8.584e-06	GCST90001795 || CD25 on transitional B cell	CD25 on transitional B cell	TRUE	reported	textfile	2	1	TRUE	NA
rs76153918	T	C	T	C	0.8159	-0.126215	0.0042	0.00645983	FALSE	FALSE	FALSE	jObgQv	70552675	0.849405	0.664718	Nasopharynx Cancer	TRUE	reported	textfile	11	70398780	3657	0.1834	8.895e-06	GCST90001795 || CD25 on transitional B cell	CD25 on transitional B cell	TRUE	reported	textfile	2	1	TRUE	NA
rs78716865	T	C	T	C	-1.241	-0.309462	0.0019	0.020256	FALSE	FALSE	FALSE	jObgQv	51654953	0.46173	0.420463	Nasopharynx Cancer	TRUE	reported	textfile	19	52158206	3657	0.274	6.123e-06	GCST90001795 || CD25 on transitional B cell	CD25 on transitional B cell	TRUE	reported	textfile	2	1	TRUE	NA
rs7899857	A	G	A	G	-0.1303	0.0182777	0.3033	0.257813	FALSE	FALSE	FALSE	jObgQv	131482713	0.88986	0.131987	Nasopharynx Cancer	TRUE	reported	textfile	10	133280976	3657	0.02718	1.696e-06	GCST90001795 || CD25 on transitional B cell	CD25 on transitional B cell	TRUE	reported	textfile	2	1	TRUE	NA
rs876043	G	A	G	A	-0.1306	0.00722996	0.761	0.87533	FALSE	FALSE	FALSE	jObgQv	91890801	0.96724	0.176037	Nasopharynx Cancer	TRUE	reported	textfile	14	92357145	3657	0.029	6.857e-06	GCST90001795 || CD25 on transitional B cell	CD25 on transitional B cell	TRUE	reported	textfile	2	1	TRUE	NA
rs10765088	A	G	A	G	-0.1198	0.277937	0.5103	0.357427	FALSE	FALSE	FALSE	jObgQv	131538643	0.0207386	0.120178	Nasopharynx Cancer	TRUE	reported	textfile	10	133336906	3656	0.02428	8.339e-07	GCST90001783 || CD25 on IgD+ CD38+ B cell	CD25 on IgD+ CD38+ B cell	TRUE	reported	textfile	2	1	TRUE	NA
rs11616609	T	G	T	G	-0.1207	0.165513	0.3606	0.412029	FALSE	FALSE	FALSE	jObgQv	34531887	0.158214	0.117294	Nasopharynx Cancer	TRUE	reported	textfile	13	35106024	3656	0.02541	2.102e-06	GCST90001783 || CD25 on IgD+ CD38+ B cell	CD25 on IgD+ CD38+ B cell	TRUE	reported	textfile	2	1	TRUE	NA
rs12341626	C	T	C	T	-0.1597	0.0332529	0.1539	0.333716	FALSE	FALSE	FALSE	jObgQv	17383794	0.787075	0.123109	Nasopharynx Cancer	TRUE	reported	textfile	9	17383792	3656	0.03463	4.1e-06	GCST90001783 || CD25 on IgD+ CD38+ B cell	CD25 on IgD+ CD38+ B cell	TRUE	reported	textfile	2	1	TRUE	NA
rs145198352	C	T	C	T	-0.4484	-0.353021	0.0159	0.0287096	FALSE	FALSE	FALSE	jObgQv	43782696	0.297297	0.338712	Nasopharynx Cancer	TRUE	reported	textfile	2	44009835	3656	0.09962	6.966e-06	GCST90001783 || CD25 on IgD+ CD38+ B cell	CD25 on IgD+ CD38+ B cell	TRUE	reported	textfile	2	1	TRUE	NA
rs2566772	A	G	A	G	0.4644	0.0529826	0.0148	0.0751147	FALSE	FALSE	FALSE	jObgQv	68238416	0.807765	0.217758	Nasopharynx Cancer	TRUE	reported	textfile	1	68704099	3656	0.1041	8.332e-06	GCST90001783 || CD25 on IgD+ CD38+ B cell	CD25 on IgD+ CD38+ B cell	TRUE	reported	textfile	2	1	TRUE	NA
rs3793662	T	C	T	C	-0.1813	-0.140172	0.7758	0.778218	FALSE	FALSE	FALSE	jObgQv	93123769	0.310864	0.138317	Nasopharynx Cancer	TRUE	reported	textfile	9	95886051	3656	0.02898	4.379e-10	GCST90001783 || CD25 on IgD+ CD38+ B cell	CD25 on IgD+ CD38+ B cell	TRUE	reported	textfile	2	1	TRUE	NA
rs4129608	G	A	G	A	-0.1638	-0.118223	0.1469	0.142294	FALSE	FALSE	FALSE	jObgQv	18327217	0.472226	0.164459	Nasopharynx Cancer	TRUE	reported	textfile	9	18327215	3656	0.03459	2.271e-06	GCST90001783 || CD25 on IgD+ CD38+ B cell	CD25 on IgD+ CD38+ B cell	TRUE	reported	textfile	2	1	TRUE	NA
rs4721574	A	G	A	G	0.1486	0.0868831	0.2808	0.217269	FALSE	FALSE	FALSE	jObgQv	2310816	0.532187	0.139086	Nasopharynx Cancer	TRUE	reported	textfile	7	2350451	3656	0.02746	6.697e-08	GCST90001783 || CD25 on IgD+ CD38+ B cell	CD25 on IgD+ CD38+ B cell	TRUE	reported	textfile	2	1	TRUE	NA
rs6092493	G	A	G	A	-0.1116	-0.0162263	0.5476	0.563973	FALSE	FALSE	FALSE	jObgQv	57534539	0.888627	0.115868	Nasopharynx Cancer	TRUE	reported	textfile	20	56109595	3656	0.02475	6.688e-06	GCST90001783 || CD25 on IgD+ CD38+ B cell	CD25 on IgD+ CD38+ B cell	TRUE	reported	textfile	2	1	TRUE	NA
rs62626323	A	C	A	C	0.349	-0.145821	0.1074	0.0365179	FALSE	FALSE	FALSE	jObgQv	6073715	0.644226	0.315767	Nasopharynx Cancer	TRUE	reported	textfile	10	6115678	3656	0.03994	3.537e-18	GCST90001783 || CD25 on IgD+ CD38+ B cell	CD25 on IgD+ CD38+ B cell	TRUE	reported	textfile	2	1	TRUE	NA
rs6550133	C	T	C	T	-0.1637	0.0434659	0.1755	0.173272	FALSE	FALSE	FALSE	jObgQv	32430788	0.776097	0.152829	Nasopharynx Cancer	TRUE	reported	textfile	3	32472280	3656	0.0318	2.742e-07	GCST90001783 || CD25 on IgD+ CD38+ B cell	CD25 on IgD+ CD38+ B cell	TRUE	reported	textfile	2	1	TRUE	NA
rs709589	T	C	T	C	-0.2486	-0.0187433	0.4557	0.487065	FALSE	FALSE	FALSE	jObgQv	105840505	0.880932	0.125133	Nasopharynx Cancer	TRUE	reported	textfile	14	106306841	3656	0.03091	1.19e-15	GCST90001783 || CD25 on IgD+ CD38+ B cell	CD25 on IgD+ CD38+ B cell	TRUE	reported	textfile	2	1	TRUE	NA
rs9596941	G	T	G	T	0.2115	0.371651	0.0847	0.0538127	FALSE	FALSE	FALSE	jObgQv	54300063	0.159197	0.263999	Nasopharynx Cancer	TRUE	reported	textfile	13	54874198	3656	0.04491	2.585e-06	GCST90001783 || CD25 on IgD+ CD38+ B cell	CD25 on IgD+ CD38+ B cell	TRUE	reported	textfile	2	1	TRUE	NA
rs11702153	T	C	T	C	0.1568	-0.24615	0.4347	0.262656	FALSE	FALSE	FALSE	jObgQv	13539380	0.0639735	0.132884	Nasopharynx Cancer	TRUE	reported	textfile	21	14911701	3653	0.03447	5.546e-06	GCST90001603 || T cell Absolute Count	T cell Absolute Count	TRUE	reported	textfile	2	1	TRUE	NA
rs117391590	A	G	A	G	-0.2678	0.391835	0.0413	0.0145513	FALSE	FALSE	FALSE	jObgQv	44682580	0.418547	0.484378	Nasopharynx Cancer	TRUE	reported	textfile	17	42759948	3653	0.06035	9.395e-06	GCST90001603 || T cell Absolute Count	T cell Absolute Count	TRUE	reported	textfile	2	1	TRUE	NA
rs11850806	G	T	G	T	-0.6286	0.0602391	0.0083	0.0282298	FALSE	FALSE	FALSE	jObgQv	78202794	0.862602	0.348077	Nasopharynx Cancer	TRUE	reported	textfile	14	78669137	3653	0.1291	1.168e-06	GCST90001603 || T cell Absolute Count	T cell Absolute Count	TRUE	reported	textfile	2	1	TRUE	NA
rs12124698	T	A	T	A	-0.6963	-0.272767	0.007	0.0545873	FALSE	TRUE	FALSE	jObgQv	246720385	0.285424	0.255348	Nasopharynx Cancer	TRUE	reported	textfile	1	246883687	3653	0.1564	8.779e-06	GCST90001603 || T cell Absolute Count	T cell Absolute Count	TRUE	reported	textfile	2	1	TRUE	NA
rs12599179	T	A	T	A	-0.3225	-0.43587	0.0278	0.0411998	FALSE	TRUE	FALSE	jObgQv	86415647	0.138971	0.29458	Nasopharynx Cancer	TRUE	reported	textfile	16	86449253	3653	0.07182	7.322e-06	GCST90001603 || T cell Absolute Count	T cell Absolute Count	TRUE	reported	textfile	2	1	TRUE	NA
rs13207893	C	T	C	T	-0.1488	-0.125185	0.297	0.0698106	FALSE	FALSE	FALSE	jObgQv	32619145	0.576988	0.224431	Nasopharynx Cancer	TRUE	reported	textfile	6	32586922	3653	0.03084	1.448e-06	GCST90001603 || T cell Absolute Count	T cell Absolute Count	TRUE	reported	textfile	2	1	TRUE	NA
rs139994967	G	A	G	A	0.1828	0.187277	0.1024	0.10087	FALSE	FALSE	FALSE	jObgQv	80210143	0.331903	0.193011	Nasopharynx Cancer	TRUE	reported	textfile	11	79921187	3653	0.03991	4.796e-06	GCST90001603 || T cell Absolute Count	T cell Absolute Count	TRUE	reported	textfile	2	1	TRUE	NA
rs1550856	G	A	G	A	-0.1325	-0.126495	0.7751	0.849557	FALSE	FALSE	FALSE	jObgQv	116793158	0.432337	0.161099	Nasopharynx Cancer	TRUE	reported	textfile	8	117805397	3653	0.0295	7.317e-06	GCST90001603 || T cell Absolute Count	T cell Absolute Count	TRUE	reported	textfile	2	1	TRUE	NA
rs17339549	A	G	A	G	0.1161	0.0100302	0.3597	0.266222	FALSE	FALSE	FALSE	jObgQv	79850919	0.938634	0.130283	Nasopharynx Cancer	TRUE	reported	textfile	2	80078045	3653	0.02516	4.124e-06	GCST90001603 || T cell Absolute Count	T cell Absolute Count	TRUE	reported	textfile	2	1	TRUE	NA
rs3184504	C	T	C	T	-0.1468	-0.0131116	0.5304	0.592531	FALSE	FALSE	FALSE	jObgQv	111446804	0.910825	0.11707	Nasopharynx Cancer	TRUE	reported	textfile	12	111884608	3653	0.02633	2.647e-08	GCST90001603 || T cell Absolute Count	T cell Absolute Count	TRUE	reported	textfile	2	1	TRUE	NA
rs35669214	C	T	C	T	-0.1231	-0.0841251	0.254	0.236253	FALSE	FALSE	FALSE	jObgQv	73376523	0.535712	0.135837	Nasopharynx Cancer	TRUE	reported	textfile	17	71372662	3653	0.02758	8.311e-06	GCST90001603 || T cell Absolute Count	T cell Absolute Count	TRUE	reported	textfile	2	1	TRUE	NA
rs414743	A	G	A	G	0.1311	0.020841	0.2368	0.216111	FALSE	FALSE	FALSE	jObgQv	45092160	0.881091	0.139324	Nasopharynx Cancer	TRUE	reported	textfile	21	46512075	3653	0.02887	5.741e-06	GCST90001603 || T cell Absolute Count	T cell Absolute Count	TRUE	reported	textfile	2	1	TRUE	NA
rs72960548	C	T	C	T	0.2563	0.226869	0.073	0.0379161	FALSE	FALSE	FALSE	jObgQv	127552720	0.45873	0.306191	Nasopharynx Cancer	TRUE	reported	textfile	6	127873865	3653	0.04796	9.617e-08	GCST90001603 || T cell Absolute Count	T cell Absolute Count	TRUE	reported	textfile	2	1	TRUE	NA
rs75308045	G	A	G	A	-0.1332	0.0863419	0.3063	0.216877	FALSE	FALSE	FALSE	jObgQv	110607573	0.533984	0.138828	Nasopharynx Cancer	TRUE	reported	textfile	1	111150195	3653	0.02697	8.25e-07	GCST90001603 || T cell Absolute Count	T cell Absolute Count	TRUE	reported	textfile	2	1	TRUE	NA
rs75995320	A	G	A	G	-0.4299	-0.124975	0.0171	0.0260145	FALSE	FALSE	FALSE	jObgQv	14858980	0.730486	0.362795	Nasopharynx Cancer	TRUE	reported	textfile	20	14839626	3653	0.08871	1.311e-06	GCST90001603 || T cell Absolute Count	T cell Absolute Count	TRUE	reported	textfile	2	1	TRUE	NA
rs76560336	T	C	T	C	-0.6975	-0.19792	0.006	0.0491936	FALSE	FALSE	FALSE	jObgQv	33453875	0.463314	0.269865	Nasopharynx Cancer	TRUE	reported	textfile	4	33455497	3653	0.1553	7.334e-06	GCST90001603 || T cell Absolute Count	T cell Absolute Count	TRUE	reported	textfile	2	1	TRUE	NA
rs9271622	A	G	A	G	0.2154	0.160473	0.7473	0.754251	FALSE	FALSE	FALSE	jObgQv	32624068	0.231378	0.134083	Nasopharynx Cancer	TRUE	reported	textfile	6	32591845	3653	0.03382	2.139e-10	GCST90001603 || T cell Absolute Count	T cell Absolute Count	TRUE	reported	textfile	2	1	TRUE	NA
rs10052603	G	A	G	A	-0.1031	0.187104	0.5772	0.516057	FALSE	FALSE	FALSE	jObgQv	10836917	0.106266	0.115839	Nasopharynx Cancer	TRUE	reported	textfile	5	10837029	3595	0.02216	3.387e-06	GCST90001625 || HLA DR+ CD4+ T cell %T cell	HLA DR+ CD4+ T cell %T cell	TRUE	reported	textfile	2	1	TRUE	NA
rs11090233	A	G	A	G	-0.09863	0.0704987	0.611	0.54082	FALSE	FALSE	FALSE	jObgQv	23348138	0.542198	0.115668	Nasopharynx Cancer	TRUE	reported	textfile	22	23690325	3595	0.02209	8.272e-06	GCST90001625 || HLA DR+ CD4+ T cell %T cell	HLA DR+ CD4+ T cell %T cell	TRUE	reported	textfile	2	1	TRUE	NA
rs116253486	C	T	C	T	-1.176	2.23424	0.0015	0.00316645	FALSE	FALSE	FALSE	jObgQv	33883595	0.0321004	1.0425	Nasopharynx Cancer	TRUE	reported	textfile	3	33925087	3595	0.2655	9.638e-06	GCST90001625 || HLA DR+ CD4+ T cell %T cell	HLA DR+ CD4+ T cell %T cell	TRUE	reported	textfile	2	1	TRUE	NA
rs11641185	T	C	T	C	-0.2989	0.0560426	0.7744	0.791712	FALSE	FALSE	FALSE	jObgQv	10892739	0.695208	0.14304	Nasopharynx Cancer	TRUE	reported	textfile	16	10986596	3595	0.02511	4.52e-32	GCST90001625 || HLA DR+ CD4+ T cell %T cell	HLA DR+ CD4+ T cell %T cell	TRUE	reported	textfile	2	1	TRUE	NA
rs117110835	A	G	A	G	-0.7092	-0.312149	0.0047	0.0469358	FALSE	FALSE	FALSE	jObgQv	45653456	0.24925	0.270922	Nasopharynx Cancer	TRUE	reported	textfile	15	45945654	3595	0.1583	7.703e-06	GCST90001625 || HLA DR+ CD4+ T cell %T cell	HLA DR+ CD4+ T cell %T cell	TRUE	reported	textfile	2	1	TRUE	NA
rs117816082	G	A	G	A	0.5775	0.830329	0.0068	0.00525733	FALSE	FALSE	FALSE	jObgQv	27071537	0.290656	0.785789	Nasopharynx Cancer	TRUE	reported	textfile	10	27360466	3595	0.1302	9.409e-06	GCST90001625 || HLA DR+ CD4+ T cell %T cell	HLA DR+ CD4+ T cell %T cell	TRUE	reported	textfile	2	1	TRUE	NA
rs117868023	A	G	A	G	-0.4255	0.994315	0.0134	0.00169854	FALSE	FALSE	FALSE	jObgQv	102538300	0.487222	1.43122	Nasopharynx Cancer	TRUE	reported	textfile	8	103550528	3595	0.09406	6.278e-06	GCST90001625 || HLA DR+ CD4+ T cell %T cell	HLA DR+ CD4+ T cell %T cell	TRUE	reported	textfile	2	1	TRUE	NA
rs12609975	G	A	G	A	-0.1105	-0.131855	0.7039	0.679518	FALSE	FALSE	FALSE	jObgQv	38909864	0.28436	0.123163	Nasopharynx Cancer	TRUE	reported	textfile	19	39400504	3595	0.02341	2.434e-06	GCST90001625 || HLA DR+ CD4+ T cell %T cell	HLA DR+ CD4+ T cell %T cell	TRUE	reported	textfile	2	1	TRUE	NA
rs140410174	T	C	T	C	-0.209	0.263949	0.0598	0.0303683	FALSE	FALSE	FALSE	jObgQv	1671157	0.444689	0.345348	Nasopharynx Cancer	TRUE	reported	textfile	19	1671156	3595	0.04598	5.69e-06	GCST90001625 || HLA DR+ CD4+ T cell %T cell	HLA DR+ CD4+ T cell %T cell	TRUE	reported	textfile	2	1	TRUE	NA
rs146016042	A	G	A	G	-0.5232	-1.03222	0.0086	0.00664021	FALSE	FALSE	FALSE	jObgQv	97822585	0.150584	0.718077	Nasopharynx Cancer	TRUE	reported	textfile	11	97693585	3595	0.1155	6.113e-06	GCST90001625 || HLA DR+ CD4+ T cell %T cell	HLA DR+ CD4+ T cell %T cell	TRUE	reported	textfile	2	1	TRUE	NA
rs149004280	T	C	T	C	-0.5593	0.202366	0.0079	0.0046801	FALSE	FALSE	FALSE	jObgQv	47830388	0.799311	0.795965	Nasopharynx Cancer	TRUE	reported	textfile	22	48226137	3595	0.119	2.679e-06	GCST90001625 || HLA DR+ CD4+ T cell %T cell	HLA DR+ CD4+ T cell %T cell	TRUE	reported	textfile	2	1	TRUE	NA
rs150440365	G	A	G	A	-0.5324	-0.0053095	0.0088	0.00334885	FALSE	FALSE	FALSE	jObgQv	103580477	0.995781	1.00415	Nasopharynx Cancer	TRUE	reported	textfile	8	104592705	3595	0.117	5.506e-06	GCST90001625 || HLA DR+ CD4+ T cell %T cell	HLA DR+ CD4+ T cell %T cell	TRUE	reported	textfile	2	1	TRUE	NA
rs3104415	C	A	C	A	0.1268	-0.151519	0.3819	0.442954	FALSE	FALSE	FALSE	jObgQv	32614800	0.194341	0.116747	Nasopharynx Cancer	TRUE	reported	textfile	6	32582577	3595	0.02613	1.28e-06	GCST90001625 || HLA DR+ CD4+ T cell %T cell	HLA DR+ CD4+ T cell %T cell	TRUE	reported	textfile	2	1	TRUE	NA
rs4867947	A	C	A	C	0.1895	0.209691	0.0691	0.177818	FALSE	FALSE	FALSE	jObgQv	170202399	0.169318	0.152569	Nasopharynx Cancer	TRUE	reported	textfile	5	169629403	3595	0.04263	9.022e-06	GCST90001625 || HLA DR+ CD4+ T cell %T cell	HLA DR+ CD4+ T cell %T cell	TRUE	reported	textfile	2	1	TRUE	NA
rs4906573	C	T	C	T	0.1137	0.173614	0.2399	0.307171	FALSE	FALSE	FALSE	jObgQv	45373084	0.16472	0.124959	Nasopharynx Cancer	TRUE	reported	textfile	14	45842287	3595	0.02563	9.337e-06	GCST90001625 || HLA DR+ CD4+ T cell %T cell	HLA DR+ CD4+ T cell %T cell	TRUE	reported	textfile	2	1	TRUE	NA
rs567806839	T	A	T	A	-0.2578	-0.217446	0.0401	0.14288	FALSE	TRUE	FALSE	jObgQv	26564776	0.189455	0.165712	Nasopharynx Cancer	TRUE	reported	textfile	8	26422292	3595	0.05663	5.475e-06	GCST90001625 || HLA DR+ CD4+ T cell %T cell	HLA DR+ CD4+ T cell %T cell	TRUE	reported	textfile	2	1	TRUE	NA
rs6071096	C	T	C	T	-0.1051	-0.0205063	0.6328	0.513173	FALSE	FALSE	FALSE	jObgQv	60049445	0.860448	0.116644	Nasopharynx Cancer	TRUE	reported	textfile	20	58624500	3595	0.02228	2.491e-06	GCST90001625 || HLA DR+ CD4+ T cell %T cell	HLA DR+ CD4+ T cell %T cell	TRUE	reported	textfile	2	1	TRUE	NA
rs646262	G	A	G	A	0.1107	-0.00469563	0.7327	0.686868	FALSE	FALSE	FALSE	jObgQv	29428152	0.969803	0.124043	Nasopharynx Cancer	TRUE	reported	textfile	15	29720356	3595	0.02442	6.049e-06	GCST90001625 || HLA DR+ CD4+ T cell %T cell	HLA DR+ CD4+ T cell %T cell	TRUE	reported	textfile	2	1	TRUE	NA
rs7032773	T	C	T	C	-0.1199	-0.0198158	0.4182	0.481264	FALSE	FALSE	FALSE	jObgQv	114883282	0.863608	0.115354	Nasopharynx Cancer	TRUE	reported	textfile	9	117645562	3595	0.02281	1.55e-07	GCST90001625 || HLA DR+ CD4+ T cell %T cell	HLA DR+ CD4+ T cell %T cell	TRUE	reported	textfile	2	1	TRUE	NA
rs7202106	T	C	T	C	0.1188	-0.00513859	0.7811	0.815807	FALSE	FALSE	FALSE	jObgQv	84342100	0.972173	0.147307	Nasopharynx Cancer	TRUE	reported	textfile	16	84375706	3595	0.02634	6.638e-06	GCST90001625 || HLA DR+ CD4+ T cell %T cell	HLA DR+ CD4+ T cell %T cell	TRUE	reported	textfile	2	1	TRUE	NA
rs73062743	T	C	T	C	0.1528	0.327212	0.1122	0.071996	FALSE	FALSE	FALSE	jObgQv	10359324	0.145325	0.224696	Nasopharynx Cancer	TRUE	reported	textfile	12	10511923	3595	0.03413	7.865e-06	GCST90001625 || HLA DR+ CD4+ T cell %T cell	HLA DR+ CD4+ T cell %T cell	TRUE	reported	textfile	2	1	TRUE	NA
rs79563199	A	C	A	C	-0.1399	-0.349111	0.1449	0.0590719	FALSE	FALSE	FALSE	jObgQv	128211863	0.153612	0.244666	Nasopharynx Cancer	TRUE	reported	textfile	9	130974142	3595	0.03045	4.516e-06	GCST90001625 || HLA DR+ CD4+ T cell %T cell	HLA DR+ CD4+ T cell %T cell	TRUE	reported	textfile	2	1	TRUE	NA
rs7972178	T	G	T	G	0.1108	-0.103729	0.6476	0.82268	FALSE	FALSE	FALSE	jObgQv	14201126	0.489216	0.149994	Nasopharynx Cancer	TRUE	reported	textfile	12	14354060	3595	0.02265	1.05e-06	GCST90001625 || HLA DR+ CD4+ T cell %T cell	HLA DR+ CD4+ T cell %T cell	TRUE	reported	textfile	2	1	TRUE	NA
rs80226392	G	A	G	A	-0.1415	0.161965	0.1356	0.0439206	FALSE	FALSE	FALSE	jObgQv	8263066	0.568342	0.283904	Nasopharynx Cancer	TRUE	reported	textfile	3	8304753	3595	0.03118	5.861e-06	GCST90001625 || HLA DR+ CD4+ T cell %T cell	HLA DR+ CD4+ T cell %T cell	TRUE	reported	textfile	2	1	TRUE	NA
rs8055544	T	G	T	G	0.1124	-0.11239	0.6996	0.492664	FALSE	FALSE	FALSE	jObgQv	10997704	0.328172	0.114941	Nasopharynx Cancer	TRUE	reported	textfile	16	11091561	3595	0.02485	6.26e-06	GCST90001625 || HLA DR+ CD4+ T cell %T cell	HLA DR+ CD4+ T cell %T cell	TRUE	reported	textfile	2	1	TRUE	NA
rs10052651	T	A	T	A	-0.1161	0.127192	0.6789	0.774969	FALSE	TRUE	FALSE	jObgQv	18685975	0.352012	0.136663	Nasopharynx Cancer	TRUE	reported	textfile	5	18686084	3653	0.02565	6.202e-06	GCST90001642 || B cell Absolute Count	B cell Absolute Count	TRUE	reported	textfile	2	1	TRUE	NA
rs1057686	G	A	G	A	-0.1735	0.0135296	0.1291	0.166707	FALSE	FALSE	FALSE	jObgQv	120095892	0.930783	0.155764	Nasopharynx Cancer	TRUE	reported	textfile	12	120533696	3653	0.0364	1.959e-06	GCST90001642 || B cell Absolute Count	B cell Absolute Count	TRUE	reported	textfile	2	1	TRUE	NA
rs11627066	T	C	T	C	-0.1147	-0.0531715	0.4989	0.463193	FALSE	FALSE	FALSE	jObgQv	65837331	0.646434	0.115912	Nasopharynx Cancer	TRUE	reported	textfile	14	66304049	3653	0.02444	2.813e-06	GCST90001642 || B cell Absolute Count	B cell Absolute Count	TRUE	reported	textfile	2	1	TRUE	NA
rs11666499	G	A	G	A	0.1913	0.0421782	0.0884	0.22094	FALSE	FALSE	FALSE	jObgQv	10261634	0.760184	0.138181	Nasopharynx Cancer	TRUE	reported	textfile	19	10372310	3653	0.0422	5.958e-06	GCST90001642 || B cell Absolute Count	B cell Absolute Count	TRUE	reported	textfile	2	1	TRUE	NA
rs117693242	G	A	G	A	-0.4542	-0.0836523	0.0159	0.0166174	FALSE	FALSE	FALSE	jObgQv	103998121	0.859203	0.471576	Nasopharynx Cancer	TRUE	reported	textfile	6	104445996	3653	0.09774	3.484e-06	GCST90001642 || B cell Absolute Count	B cell Absolute Count	TRUE	reported	textfile	2	1	TRUE	NA
rs12865434	G	A	G	A	0.1537	-0.0272051	0.4777	0.207742	FALSE	FALSE	FALSE	jObgQv	108318283	0.847496	0.141462	Nasopharynx Cancer	TRUE	reported	textfile	13	108970631	3653	0.02404	1.834e-10	GCST90001642 || B cell Absolute Count	B cell Absolute Count	TRUE	reported	textfile	2	1	TRUE	NA
rs13173982	A	G	A	G	0.1243	0.213649	0.2498	0.104941	FALSE	FALSE	FALSE	jObgQv	149888969	0.264989	0.191669	Nasopharynx Cancer	TRUE	reported	textfile	5	149268532	3653	0.02807	9.78e-06	GCST90001642 || B cell Absolute Count	B cell Absolute Count	TRUE	reported	textfile	2	1	TRUE	NA
rs142089808	G	A	G	A	-1.048	0.106005	0.0037	0.0225451	FALSE	FALSE	FALSE	jObgQv	116300403	0.778771	0.377348	Nasopharynx Cancer	TRUE	reported	textfile	11	116171120	3653	0.1941	7.038e-08	GCST90001642 || B cell Absolute Count	B cell Absolute Count	TRUE	reported	textfile	2	1	TRUE	NA
rs144825213	A	G	A	G	-1.553	1.57609	0.0015	0.00327851	FALSE	FALSE	FALSE	jObgQv	13991693	0.0951875	0.944536	Nasopharynx Cancer	TRUE	reported	textfile	21	15364014	3653	0.3457	7.28e-06	GCST90001642 || B cell Absolute Count	B cell Absolute Count	TRUE	reported	textfile	2	1	TRUE	NA
rs17113368	T	C	T	C	0.1875	-0.283187	0.0965	0.120237	FALSE	FALSE	FALSE	jObgQv	95320673	0.106587	0.175487	Nasopharynx Cancer	TRUE	reported	textfile	1	95786229	3653	0.04172	7.192e-06	GCST90001642 || B cell Absolute Count	B cell Absolute Count	TRUE	reported	textfile	2	1	TRUE	NA
rs182527768	A	G	A	G	-0.3328	-0.0142344	0.0342	0.0275796	FALSE	FALSE	FALSE	jObgQv	108127435	0.96752	0.349575	Nasopharynx Cancer	TRUE	reported	textfile	4	109048591	3653	0.06652	5.908e-07	GCST90001642 || B cell Absolute Count	B cell Absolute Count	TRUE	reported	textfile	2	1	TRUE	NA
rs1897558	C	A	C	A	-0.1305	-0.040139	0.2447	0.262371	FALSE	FALSE	FALSE	jObgQv	168125600	0.758513	0.130561	Nasopharynx Cancer	TRUE	reported	textfile	5	167552605	3653	0.02801	3.305e-06	GCST90001642 || B cell Absolute Count	B cell Absolute Count	TRUE	reported	textfile	2	1	TRUE	NA
rs1966302	C	T	C	T	-0.1213	0.278167	0.5591	0.440617	FALSE	FALSE	FALSE	jObgQv	2815652	0.00918586	0.10678	Nasopharynx Cancer	TRUE	reported	textfile	17	2718946	3653	0.02419	5.525e-07	GCST90001642 || B cell Absolute Count	B cell Absolute Count	TRUE	reported	textfile	2	1	TRUE	NA
rs2033489	T	C	T	C	0.1073	0.0776222	0.5761	0.649249	FALSE	FALSE	FALSE	jObgQv	56256846	0.516811	0.119738	Nasopharynx Cancer	TRUE	reported	textfile	19	56768215	3653	0.02416	9.169e-06	GCST90001642 || B cell Absolute Count	B cell Absolute Count	TRUE	reported	textfile	2	1	TRUE	NA
rs2395904	G	T	G	T	-0.1269	0.115994	0.2658	0.265785	FALSE	FALSE	FALSE	jObgQv	129605573	0.371946	0.129916	Nasopharynx Cancer	TRUE	reported	textfile	8	130617819	3653	0.02725	3.312e-06	GCST90001642 || B cell Absolute Count	B cell Absolute Count	TRUE	reported	textfile	2	1	TRUE	NA
rs2679580	G	A	G	A	-0.1187	-0.0557709	0.5182	0.372445	FALSE	FALSE	FALSE	jObgQv	8803658	0.642106	0.12	Nasopharynx Cancer	TRUE	reported	textfile	3	8845344	3653	0.02392	7.303e-07	GCST90001642 || B cell Absolute Count	B cell Absolute Count	TRUE	reported	textfile	2	1	TRUE	NA
rs35606919	G	T	G	T	0.1779	0.109387	0.1033	0.0312653	FALSE	FALSE	FALSE	jObgQv	4450064	0.745507	0.33702	Nasopharynx Cancer	TRUE	reported	textfile	17	4353359	3653	0.03926	6.015e-06	GCST90001642 || B cell Absolute Count	B cell Absolute Count	TRUE	reported	textfile	2	1	TRUE	NA
rs4933299	T	G	T	G	-0.1282	-0.16328	0.2278	0.374261	FALSE	FALSE	FALSE	jObgQv	83696372	0.171758	0.119481	Nasopharynx Cancer	TRUE	reported	textfile	10	85456128	3653	0.02869	8.168e-06	GCST90001642 || B cell Absolute Count	B cell Absolute Count	TRUE	reported	textfile	2	1	TRUE	NA
rs5009526	G	A	G	A	-0.1516	0.0761089	0.1495	0.117612	FALSE	FALSE	FALSE	jObgQv	40266360	0.669724	0.178439	Nasopharynx Cancer	TRUE	reported	textfile	20	38895000	3653	0.03391	8.015e-06	GCST90001642 || B cell Absolute Count	B cell Absolute Count	TRUE	reported	textfile	2	1	TRUE	NA
rs58114937	G	A	G	A	0.1852	-0.142984	0.1313	0.0471823	FALSE	FALSE	FALSE	jObgQv	67244352	0.604232	0.275859	Nasopharynx Cancer	TRUE	reported	textfile	12	67638132	3653	0.03578	2.377e-07	GCST90001642 || B cell Absolute Count	B cell Absolute Count	TRUE	reported	textfile	2	1	TRUE	NA
rs62061834	C	T	C	T	0.2608	-0.125669	0.0511	0.0387312	FALSE	FALSE	FALSE	jObgQv	51759292	0.66847	0.293448	Nasopharynx Cancer	TRUE	reported	textfile	17	49836652	3653	0.05507	2.262e-06	GCST90001642 || B cell Absolute Count	B cell Absolute Count	TRUE	reported	textfile	2	1	TRUE	NA
rs6750281	G	A	G	A	0.1112	-0.060361	0.4294	0.323727	FALSE	FALSE	FALSE	jObgQv	98657955	0.622825	0.122722	Nasopharynx Cancer	TRUE	reported	textfile	2	99274418	3653	0.02488	8.121e-06	GCST90001642 || B cell Absolute Count	B cell Absolute Count	TRUE	reported	textfile	2	1	TRUE	NA
rs7210666	C	T	C	T	-0.129	0.0150838	0.2253	0.285402	FALSE	FALSE	FALSE	jObgQv	76984211	0.9057	0.127328	Nasopharynx Cancer	TRUE	reported	textfile	17	74980293	3653	0.02915	9.873e-06	GCST90001642 || B cell Absolute Count	B cell Absolute Count	TRUE	reported	textfile	2	1	TRUE	NA
rs72941136	C	G	C	G	0.1802	0.0618264	0.1043	0.155391	FALSE	TRUE	FALSE	jObgQv	81780008	0.695652	0.158044	Nasopharynx Cancer	TRUE	reported	textfile	1	82245693	3653	0.03974	5.991e-06	GCST90001642 || B cell Absolute Count	B cell Absolute Count	TRUE	reported	textfile	2	1	TRUE	NA
rs73520180	C	T	C	T	0.4493	0.104142	0.0216	0.082219	FALSE	FALSE	FALSE	jObgQv	115993742	0.621001	0.210629	Nasopharynx Cancer	TRUE	reported	textfile	9	118756021	3653	0.08473	1.213e-07	GCST90001642 || B cell Absolute Count	B cell Absolute Count	TRUE	reported	textfile	2	1	TRUE	NA
rs74390224	T	A	T	A	-0.5791	-0.398786	0.0086	0.0115028	FALSE	TRUE	FALSE	jObgQv	67693074	0.466527	0.547678	Nasopharynx Cancer	TRUE	reported	textfile	18	65360311	3653	0.1301	8.835e-06	GCST90001642 || B cell Absolute Count	B cell Absolute Count	TRUE	reported	textfile	2	1	TRUE	NA
rs7500855	T	C	T	C	-0.1258	-0.105648	0.5064	0.503201	FALSE	FALSE	FALSE	jObgQv	87658619	0.356793	0.114649	Nasopharynx Cancer	TRUE	reported	textfile	16	87692225	3653	0.02435	2.509e-07	GCST90001642 || B cell Absolute Count	B cell Absolute Count	TRUE	reported	textfile	2	1	TRUE	NA
rs75270114	G	T	G	T	0.2916	-0.460013	0.0371	0.0245175	FALSE	FALSE	FALSE	jObgQv	147346106	0.21955	0.374687	Nasopharynx Cancer	TRUE	reported	textfile	6	147667242	3653	0.06479	6.968e-06	GCST90001642 || B cell Absolute Count	B cell Absolute Count	TRUE	reported	textfile	2	1	TRUE	NA
rs7834992	G	A	G	A	0.1209	-0.122362	0.6731	0.755579	FALSE	FALSE	FALSE	jObgQv	118544246	0.360795	0.133897	Nasopharynx Cancer	TRUE	reported	textfile	8	119556485	3653	0.02608	3.687e-06	GCST90001642 || B cell Absolute Count	B cell Absolute Count	TRUE	reported	textfile	2	1	TRUE	NA
rs9883798	A	C	A	C	0.1124	0.168937	0.3603	0.301681	FALSE	FALSE	FALSE	jObgQv	16432356	0.185812	0.127685	Nasopharynx Cancer	TRUE	reported	textfile	3	16473863	3653	0.02525	8.783e-06	GCST90001642 || B cell Absolute Count	B cell Absolute Count	TRUE	reported	textfile	2	1	TRUE	NA
rs1005513	C	T	C	T	0.12	-0.12607	0.2531	0.280626	FALSE	FALSE	FALSE	jObgQv	51119557	0.324749	0.128023	Nasopharynx Cancer	TRUE	reported	textfile	17	49196918	3408	0.02541	2.45e-06	GCST90001666 || CD28+ CD45RA+ CD8dim T cell Absolute Count	CD28+ CD45RA+ CD8dim T cell Absolute Count	TRUE	reported	textfile	2	1	TRUE	NA
rs10875036	C	T	C	T	-0.1218	0.0532911	0.2377	0.223893	FALSE	FALSE	FALSE	jObgQv	96823072	0.700903	0.138742	Nasopharynx Cancer	TRUE	reported	textfile	1	97288628	3408	0.02593	2.736e-06	GCST90001666 || CD28+ CD45RA+ CD8dim T cell Absolute Count	CD28+ CD45RA+ CD8dim T cell Absolute Count	TRUE	reported	textfile	2	1	TRUE	NA
rs112280034	G	A	G	A	5.52	-1.07755	NA	0.00241911	FALSE	FALSE	FALSE	jObgQv	78218678	0.35944	1.17582	Nasopharynx Cancer	TRUE	reported	textfile	16	78252575	3408	1.213	5.549e-06	GCST90001666 || CD28+ CD45RA+ CD8dim T cell Absolute Count	CD28+ CD45RA+ CD8dim T cell Absolute Count	TRUE	reported	textfile	2	1	TRUE	NA
rs112637846	A	C	A	C	3.334	0.245576	3e-04	0.0349046	FALSE	FALSE	FALSE	jObgQv	148793417	0.438192	0.31677	Nasopharynx Cancer	TRUE	reported	textfile	6	149114553	3408	0.5986	2.758e-08	GCST90001666 || CD28+ CD45RA+ CD8dim T cell Absolute Count	CD28+ CD45RA+ CD8dim T cell Absolute Count	TRUE	reported	textfile	2	1	TRUE	NA
rs113098887	A	C	A	C	3.627	0.0185141	1e-04	0.0228606	FALSE	FALSE	FALSE	jObgQv	83844353	0.96225	0.391164	Nasopharynx Cancer	TRUE	reported	textfile	6	84554072	3408	0.7884	4.383e-06	GCST90001666 || CD28+ CD45RA+ CD8dim T cell Absolute Count	CD28+ CD45RA+ CD8dim T cell Absolute Count	TRUE	reported	textfile	2	1	TRUE	NA
rs114437347	C	G	C	G	3.498	-1.03453	3e-04	0.00385613	FALSE	TRUE	FALSE	jObgQv	86046467	0.257117	0.912898	Nasopharynx Cancer	TRUE	reported	textfile	4	86967620	3408	0.739	2.301e-06	GCST90001666 || CD28+ CD45RA+ CD8dim T cell Absolute Count	CD28+ CD45RA+ CD8dim T cell Absolute Count	TRUE	reported	textfile	2	1	TRUE	NA
rs115376296	C	T	C	T	0.9633	-0.518064	0.0025	0.0119616	FALSE	FALSE	FALSE	jObgQv	229898483	0.319086	0.519968	Nasopharynx Cancer	TRUE	reported	textfile	2	230763199	3408	0.2113	5.298e-06	GCST90001666 || CD28+ CD45RA+ CD8dim T cell Absolute Count	CD28+ CD45RA+ CD8dim T cell Absolute Count	TRUE	reported	textfile	2	1	TRUE	NA
rs11579717	A	G	A	G	1.176	0.277046	0.0044	0.0750552	FALSE	FALSE	FALSE	jObgQv	200029993	0.207369	0.219732	Nasopharynx Cancer	TRUE	reported	textfile	1	199999121	3408	0.1662	1.769e-12	GCST90001666 || CD28+ CD45RA+ CD8dim T cell Absolute Count	CD28+ CD45RA+ CD8dim T cell Absolute Count	TRUE	reported	textfile	2	1	TRUE	NA
rs116794175	C	T	C	T	1.018	1.38925	0.0043	0.00131806	FALSE	FALSE	FALSE	jObgQv	194041078	0.3692	1.54709	Nasopharynx Cancer	TRUE	reported	textfile	1	194010208	3408	0.1715	3.233e-09	GCST90001666 || CD28+ CD45RA+ CD8dim T cell Absolute Count	CD28+ CD45RA+ CD8dim T cell Absolute Count	TRUE	reported	textfile	2	1	TRUE	NA
rs117403703	C	T	C	T	3.552	0.35121	1e-04	0.0239651	FALSE	FALSE	FALSE	jObgQv	92494132	0.342609	0.370076	Nasopharynx Cancer	TRUE	reported	textfile	6	93203850	3408	0.785	6.227e-06	GCST90001666 || CD28+ CD45RA+ CD8dim T cell Absolute Count	CD28+ CD45RA+ CD8dim T cell Absolute Count	TRUE	reported	textfile	2	1	TRUE	NA
rs117513254	G	C	G	C	1.37	0.0480654	0.0018	0.0279868	FALSE	TRUE	FALSE	jObgQv	126429121	0.889763	0.346782	Nasopharynx Cancer	TRUE	reported	textfile	12	126913667	3408	0.2927	2.961e-06	GCST90001666 || CD28+ CD45RA+ CD8dim T cell Absolute Count	CD28+ CD45RA+ CD8dim T cell Absolute Count	TRUE	reported	textfile	2	1	TRUE	NA
rs117733745	A	T	A	T	4.225	-0.0810233	3e-04	0.0603877	FALSE	TRUE	FALSE	jObgQv	15064157	0.744197	0.248308	Nasopharynx Cancer	TRUE	reported	textfile	16	15158014	3408	0.9315	5.953e-06	GCST90001666 || CD28+ CD45RA+ CD8dim T cell Absolute Count	CD28+ CD45RA+ CD8dim T cell Absolute Count	TRUE	reported	textfile	2	1	TRUE	NA
rs12314907	G	A	G	A	8.184	-0.018312	NA	0.0883571	FALSE	FALSE	FALSE	jObgQv	79267991	0.930186	0.209017	Nasopharynx Cancer	TRUE	reported	textfile	12	79661771	3408	1.461	2.271e-08	GCST90001666 || CD28+ CD45RA+ CD8dim T cell Absolute Count	CD28+ CD45RA+ CD8dim T cell Absolute Count	TRUE	reported	textfile	2	1	TRUE	NA
rs12712610	G	A	G	A	0.1631	0.157963	0.2974	0.125272	FALSE	FALSE	FALSE	jObgQv	38670107	0.362052	0.173307	Nasopharynx Cancer	TRUE	reported	textfile	2	38897249	3408	0.02442	2.823e-11	GCST90001666 || CD28+ CD45RA+ CD8dim T cell Absolute Count	CD28+ CD45RA+ CD8dim T cell Absolute Count	TRUE	reported	textfile	2	1	TRUE	NA
rs12907798	T	C	T	C	-0.1409	-0.313813	0.1533	0.106538	FALSE	FALSE	FALSE	jObgQv	36057278	0.091115	0.185737	Nasopharynx Cancer	TRUE	reported	textfile	15	36349479	3408	0.03043	3.787e-06	GCST90001666 || CD28+ CD45RA+ CD8dim T cell Absolute Count	CD28+ CD45RA+ CD8dim T cell Absolute Count	TRUE	reported	textfile	2	1	TRUE	NA
rs13243221	G	T	G	T	3.637	-0.546202	1e-04	0.0159616	FALSE	FALSE	FALSE	jObgQv	81251224	0.23232	0.457301	Nasopharynx Cancer	TRUE	reported	textfile	7	80880540	3408	0.7844	3.683e-06	GCST90001666 || CD28+ CD45RA+ CD8dim T cell Absolute Count	CD28+ CD45RA+ CD8dim T cell Absolute Count	TRUE	reported	textfile	2	1	TRUE	NA
rs138298107	T	C	T	C	0.9379	-1.01237	0.0034	0.00385381	FALSE	FALSE	FALSE	jObgQv	213030181	0.230059	0.8435	Nasopharynx Cancer	TRUE	reported	textfile	1	213203523	3408	0.2012	3.238e-06	GCST90001666 || CD28+ CD45RA+ CD8dim T cell Absolute Count	CD28+ CD45RA+ CD8dim T cell Absolute Count	TRUE	reported	textfile	2	1	TRUE	NA
rs138960714	C	A	C	A	2.077	-0.0773741	6e-04	0.0068332	FALSE	FALSE	FALSE	jObgQv	122501564	0.909999	0.684481	Nasopharynx Cancer	TRUE	reported	textfile	4	123422719	3408	0.4504	4.127e-06	GCST90001666 || CD28+ CD45RA+ CD8dim T cell Absolute Count	CD28+ CD45RA+ CD8dim T cell Absolute Count	TRUE	reported	textfile	2	1	TRUE	NA
rs139618773	A	G	A	G	1.428	-0.282202	0.0012	0.0196412	FALSE	FALSE	FALSE	jObgQv	45176288	0.491575	0.410293	Nasopharynx Cancer	TRUE	reported	textfile	2	45403427	3408	0.3057	3.093e-06	GCST90001666 || CD28+ CD45RA+ CD8dim T cell Absolute Count	CD28+ CD45RA+ CD8dim T cell Absolute Count	TRUE	reported	textfile	2	1	TRUE	NA
rs140816141	A	G	A	G	2.219	-1.03858	4e-04	0.00106617	FALSE	FALSE	FALSE	jObgQv	27927110	0.557668	1.77139	Nasopharynx Cancer	TRUE	reported	textfile	22	28323098	3408	0.5005	9.572e-06	GCST90001666 || CD28+ CD45RA+ CD8dim T cell Absolute Count	CD28+ CD45RA+ CD8dim T cell Absolute Count	TRUE	reported	textfile	2	1	TRUE	NA
rs141049772	C	T	C	T	2.128	0.501875	6e-04	0.0345835	FALSE	FALSE	FALSE	jObgQv	52516065	0.119258	0.32215	Nasopharynx Cancer	TRUE	reported	textfile	14	52982783	3408	0.4805	9.732e-06	GCST90001666 || CD28+ CD45RA+ CD8dim T cell Absolute Count	CD28+ CD45RA+ CD8dim T cell Absolute Count	TRUE	reported	textfile	2	1	TRUE	NA
rs144591335	G	A	G	A	3.931	0.342152	1e-04	0.0270494	FALSE	FALSE	FALSE	jObgQv	58976837	0.348719	0.365127	Nasopharynx Cancer	TRUE	reported	textfile	16	59010741	3408	0.8878	9.843e-06	GCST90001666 || CD28+ CD45RA+ CD8dim T cell Absolute Count	CD28+ CD45RA+ CD8dim T cell Absolute Count	TRUE	reported	textfile	2	1	TRUE	NA
rs145827119	T	C	T	C	5.042	0.218045	1e-04	0.031198	FALSE	FALSE	FALSE	jObgQv	58557066	0.520882	0.33964	Nasopharynx Cancer	TRUE	reported	textfile	20	57132122	3408	1.068	2.46e-06	GCST90001666 || CD28+ CD45RA+ CD8dim T cell Absolute Count	CD28+ CD45RA+ CD8dim T cell Absolute Count	TRUE	reported	textfile	2	1	TRUE	NA
rs146985291	G	A	G	A	6.548	0.0460951	1e-04	0.020874	FALSE	FALSE	FALSE	jObgQv	170451820	0.909082	0.403647	Nasopharynx Cancer	TRUE	reported	textfile	3	170169608	3408	1.434	5.159e-06	GCST90001666 || CD28+ CD45RA+ CD8dim T cell Absolute Count	CD28+ CD45RA+ CD8dim T cell Absolute Count	TRUE	reported	textfile	2	1	TRUE	NA
rs149948027	T	C	T	C	3.192	-0.317862	3e-04	0.0195834	FALSE	FALSE	FALSE	jObgQv	89652230	0.449973	0.420752	Nasopharynx Cancer	TRUE	reported	textfile	16	89718638	3408	0.7035	5.902e-06	GCST90001666 || CD28+ CD45RA+ CD8dim T cell Absolute Count	CD28+ CD45RA+ CD8dim T cell Absolute Count	TRUE	reported	textfile	2	1	TRUE	NA
rs17612648	G	C	G	C	1.929	0.572694	0.0035	0.00503358	FALSE	TRUE	FALSE	jObgQv	198696788	0.49376	0.836856	Nasopharynx Cancer	TRUE	reported	textfile	1	198665917	3408	0.1807	3.471e-26	GCST90001666 || CD28+ CD45RA+ CD8dim T cell Absolute Count	CD28+ CD45RA+ CD8dim T cell Absolute Count	TRUE	reported	textfile	2	1	TRUE	NA
rs182236332	G	A	G	A	4.616	-1.09807	1e-04	0.00444027	FALSE	FALSE	FALSE	jObgQv	125314889	0.221921	0.899001	Nasopharynx Cancer	TRUE	reported	textfile	7	124954943	3408	1.03	7.685e-06	GCST90001666 || CD28+ CD45RA+ CD8dim T cell Absolute Count	CD28+ CD45RA+ CD8dim T cell Absolute Count	TRUE	reported	textfile	2	1	TRUE	NA
rs184082746	C	T	C	T	3.826	-0.36811	1e-04	0.0154358	FALSE	FALSE	FALSE	jObgQv	93162550	0.451625	0.489048	Nasopharynx Cancer	TRUE	reported	textfile	7	92791863	3408	0.8172	2.953e-06	GCST90001666 || CD28+ CD45RA+ CD8dim T cell Absolute Count	CD28+ CD45RA+ CD8dim T cell Absolute Count	TRUE	reported	textfile	2	1	TRUE	NA
rs188748536	C	T	C	T	13.25	0.0675551	NA	0.0345643	FALSE	FALSE	FALSE	jObgQv	8206256	0.83189	0.318238	Nasopharynx Cancer	TRUE	reported	textfile	19	8271140	3408	2.801	2.309e-06	GCST90001666 || CD28+ CD45RA+ CD8dim T cell Absolute Count	CD28+ CD45RA+ CD8dim T cell Absolute Count	TRUE	reported	textfile	2	1	TRUE	NA
rs189717624	C	T	C	T	8.236	-1.23329	NA	0.00063857	FALSE	FALSE	FALSE	jObgQv	33878534	0.594936	2.31953	Nasopharynx Cancer	TRUE	reported	textfile	8	33736052	3408	1.851	8.856e-06	GCST90001666 || CD28+ CD45RA+ CD8dim T cell Absolute Count	CD28+ CD45RA+ CD8dim T cell Absolute Count	TRUE	reported	textfile	2	1	TRUE	NA
rs192475369	T	A	T	A	5.687	-0.494294	1e-04	0.0182903	FALSE	TRUE	FALSE	jObgQv	33552509	0.244455	0.424679	Nasopharynx Cancer	TRUE	reported	textfile	9	33552507	3408	1.277	8.678e-06	GCST90001666 || CD28+ CD45RA+ CD8dim T cell Absolute Count	CD28+ CD45RA+ CD8dim T cell Absolute Count	TRUE	reported	textfile	2	1	TRUE	NA
rs1948650	G	A	G	A	-0.1189	0.186016	0.7676	0.612007	FALSE	FALSE	FALSE	jObgQv	35747847	0.121738	0.120203	Nasopharynx Cancer	TRUE	reported	textfile	15	36040048	3408	0.02586	4.429e-06	GCST90001666 || CD28+ CD45RA+ CD8dim T cell Absolute Count	CD28+ CD45RA+ CD8dim T cell Absolute Count	TRUE	reported	textfile	2	1	TRUE	NA
rs2185480	T	A	T	A	0.8456	0.229059	0.0051	0.000347072	FALSE	TRUE	FALSE	jObgQv	176217799	0.956822	4.23069	Nasopharynx Cancer	TRUE	reported	textfile	1	176186935	3408	0.1708	7.698e-07	GCST90001666 || CD28+ CD45RA+ CD8dim T cell Absolute Count	CD28+ CD45RA+ CD8dim T cell Absolute Count	TRUE	reported	textfile	2	1	TRUE	NA
rs35471013	T	C	T	C	-0.239	-0.0557331	0.0502	0.114379	FALSE	FALSE	FALSE	jObgQv	37792437	0.761228	0.183412	Nasopharynx Cancer	TRUE	reported	textfile	4	37794059	3408	0.05133	3.363e-06	GCST90001666 || CD28+ CD45RA+ CD8dim T cell Absolute Count	CD28+ CD45RA+ CD8dim T cell Absolute Count	TRUE	reported	textfile	2	1	TRUE	NA
rs35884179	A	G	A	G	-0.3532	-0.164689	0.0248	0.0196418	FALSE	FALSE	FALSE	jObgQv	25940299	0.692134	0.415923	Nasopharynx Cancer	TRUE	reported	textfile	2	26163168	3408	0.07162	8.576e-07	GCST90001666 || CD28+ CD45RA+ CD8dim T cell Absolute Count	CD28+ CD45RA+ CD8dim T cell Absolute Count	TRUE	reported	textfile	2	1	TRUE	NA
rs468979	C	T	C	T	0.1195	0.219488	0.755	0.546243	FALSE	FALSE	FALSE	jObgQv	13447792	0.0569325	0.115287	Nasopharynx Cancer	TRUE	reported	textfile	3	13489292	3408	0.02587	4.018e-06	GCST90001666 || CD28+ CD45RA+ CD8dim T cell Absolute Count	CD28+ CD45RA+ CD8dim T cell Absolute Count	TRUE	reported	textfile	2	1	TRUE	NA
rs56112048	A	C	A	C	-0.1157	-0.234187	0.3385	0.181134	FALSE	FALSE	FALSE	jObgQv	137287755	0.115301	0.148709	Nasopharynx Cancer	TRUE	reported	textfile	3	137006597	3408	0.02368	1.085e-06	GCST90001666 || CD28+ CD45RA+ CD8dim T cell Absolute Count	CD28+ CD45RA+ CD8dim T cell Absolute Count	TRUE	reported	textfile	2	1	TRUE	NA
rs574807	A	G	A	G	-0.1044	-0.11681	0.3999	0.517806	FALSE	FALSE	FALSE	jObgQv	145222564	0.31056	0.115192	Nasopharynx Cancer	TRUE	reported	textfile	6	145543700	3408	0.02294	5.474e-06	GCST90001666 || CD28+ CD45RA+ CD8dim T cell Absolute Count	CD28+ CD45RA+ CD8dim T cell Absolute Count	TRUE	reported	textfile	2	1	TRUE	NA
rs61038907	A	C	A	C	0.1398	0.264321	0.2664	0.352442	FALSE	FALSE	FALSE	jObgQv	86833947	0.0279139	0.120228	Nasopharynx Cancer	TRUE	reported	textfile	2	87061070	3408	0.02509	2.721e-08	GCST90001666 || CD28+ CD45RA+ CD8dim T cell Absolute Count	CD28+ CD45RA+ CD8dim T cell Absolute Count	TRUE	reported	textfile	2	1	TRUE	NA
rs62229786	A	G	A	G	-0.3021	-0.537377	0.0283	0.0260866	FALSE	FALSE	FALSE	jObgQv	51481613	0.130277	0.355171	Nasopharynx Cancer	TRUE	reported	textfile	20	50098150	3408	0.06636	5.505e-06	GCST90001666 || CD28+ CD45RA+ CD8dim T cell Absolute Count	CD28+ CD45RA+ CD8dim T cell Absolute Count	TRUE	reported	textfile	2	1	TRUE	NA
rs7096922	G	A	G	A	1.253	-0.315545	0.0015	0.0534469	FALSE	FALSE	FALSE	jObgQv	117612330	0.225055	0.260095	Nasopharynx Cancer	TRUE	reported	textfile	10	119371841	3408	0.2725	4.392e-06	GCST90001666 || CD28+ CD45RA+ CD8dim T cell Absolute Count	CD28+ CD45RA+ CD8dim T cell Absolute Count	TRUE	reported	textfile	2	1	TRUE	NA
rs72763382	G	A	G	A	-0.4449	-0.0909151	0.012	0.0374438	FALSE	FALSE	FALSE	jObgQv	97409822	0.768426	0.308779	Nasopharynx Cancer	TRUE	reported	textfile	15	97953052	3408	0.09964	8.259e-06	GCST90001666 || CD28+ CD45RA+ CD8dim T cell Absolute Count	CD28+ CD45RA+ CD8dim T cell Absolute Count	TRUE	reported	textfile	2	1	TRUE	NA
rs73193728	C	T	C	T	0.2069	-0.311828	0.0609	0.0528871	FALSE	FALSE	FALSE	jObgQv	31293303	0.232804	0.261345	Nasopharynx Cancer	TRUE	reported	textfile	21	32665618	3408	0.04657	9.197e-06	GCST90001666 || CD28+ CD45RA+ CD8dim T cell Absolute Count	CD28+ CD45RA+ CD8dim T cell Absolute Count	TRUE	reported	textfile	2	1	TRUE	NA
rs74577787	T	C	T	C	3.341	0.291308	3e-04	0.0127956	FALSE	FALSE	FALSE	jObgQv	84750340	0.571881	0.515332	Nasopharynx Cancer	TRUE	reported	textfile	3	84799491	3408	0.5986	2.584e-08	GCST90001666 || CD28+ CD45RA+ CD8dim T cell Absolute Count	CD28+ CD45RA+ CD8dim T cell Absolute Count	TRUE	reported	textfile	2	1	TRUE	NA
rs7530076	A	G	A	G	-0.3874	-0.00469441	0.9746	0.960127	FALSE	FALSE	FALSE	jObgQv	195856146	0.987375	0.296676	Nasopharynx Cancer	TRUE	reported	textfile	1	195825276	3408	0.07271	1.061e-07	GCST90001666 || CD28+ CD45RA+ CD8dim T cell Absolute Count	CD28+ CD45RA+ CD8dim T cell Absolute Count	TRUE	reported	textfile	2	1	TRUE	NA
rs7557121	T	C	T	C	-0.1308	0.0296929	0.2347	0.402474	FALSE	FALSE	FALSE	jObgQv	239599184	0.80138	0.118034	Nasopharynx Cancer	TRUE	reported	textfile	2	240520878	3408	0.02599	5.073e-07	GCST90001666 || CD28+ CD45RA+ CD8dim T cell Absolute Count	CD28+ CD45RA+ CD8dim T cell Absolute Count	TRUE	reported	textfile	2	1	TRUE	NA
rs76313555	T	C	T	C	0.5934	-0.100289	0.0082	0.0113419	FALSE	FALSE	FALSE	jObgQv	59928316	0.856946	0.556349	Nasopharynx Cancer	TRUE	reported	textfile	3	59914042	3408	0.1201	8.244e-07	GCST90001666 || CD28+ CD45RA+ CD8dim T cell Absolute Count	CD28+ CD45RA+ CD8dim T cell Absolute Count	TRUE	reported	textfile	2	1	TRUE	NA
rs77935824	G	A	G	A	3.776	-1.06199	1e-04	0.00421325	FALSE	FALSE	FALSE	jObgQv	71301125	0.211164	0.849338	Nasopharynx Cancer	TRUE	reported	textfile	18	68968361	3408	0.8468	8.489e-06	GCST90001666 || CD28+ CD45RA+ CD8dim T cell Absolute Count	CD28+ CD45RA+ CD8dim T cell Absolute Count	TRUE	reported	textfile	2	1	TRUE	NA
rs78905646	A	G	A	G	0.3781	0.0598613	0.0232	0.0281858	FALSE	FALSE	FALSE	jObgQv	189034121	0.863897	0.349219	Nasopharynx Cancer	TRUE	reported	textfile	2	189898847	3408	0.07295	2.323e-07	GCST90001666 || CD28+ CD45RA+ CD8dim T cell Absolute Count	CD28+ CD45RA+ CD8dim T cell Absolute Count	TRUE	reported	textfile	2	1	TRUE	NA
rs79827501	T	G	T	G	-0.2254	0.0351919	0.0734	0.0199524	FALSE	FALSE	FALSE	jObgQv	38204125	0.928217	0.39064	Nasopharynx Cancer	TRUE	reported	textfile	2	38431267	3408	0.04283	1.508e-07	GCST90001666 || CD28+ CD45RA+ CD8dim T cell Absolute Count	CD28+ CD45RA+ CD8dim T cell Absolute Count	TRUE	reported	textfile	2	1	TRUE	NA
rs80172536	C	G	C	G	0.2289	-0.380611	0.0508	0.0246269	FALSE	TRUE	FALSE	jObgQv	111097528	0.313661	0.377751	Nasopharynx Cancer	TRUE	reported	textfile	7	110737584	3408	0.05146	8.92e-06	GCST90001666 || CD28+ CD45RA+ CD8dim T cell Absolute Count	CD28+ CD45RA+ CD8dim T cell Absolute Count	TRUE	reported	textfile	2	1	TRUE	NA
rs80194890	G	T	G	T	4.583	0.146046	1e-04	0.0232143	FALSE	FALSE	FALSE	jObgQv	89572864	0.703639	0.383916	Nasopharynx Cancer	TRUE	reported	textfile	10	91332621	3408	1.034	9.597e-06	GCST90001666 || CD28+ CD45RA+ CD8dim T cell Absolute Count	CD28+ CD45RA+ CD8dim T cell Absolute Count	TRUE	reported	textfile	2	1	TRUE	NA
rs10056811	A	G	A	G	-0.1322	0.0391979	0.3022	0.354641	FALSE	FALSE	FALSE	jObgQv	75309395	0.744653	0.120351	Nasopharynx Cancer	TRUE	reported	textfile	5	74605220	3655	0.02752	1.618e-06	GCST90001768 || CD24 on IgD+ CD38+ B cell	CD24 on IgD+ CD38+ B cell	TRUE	reported	textfile	2	1	TRUE	NA
rs10108273	A	T	A	T	0.1701	0.160089	0.1242	0.211236	FALSE	TRUE	FALSE	jObgQv	84825338	0.260434	0.142256	Nasopharynx Cancer	TRUE	reported	textfile	8	85737573	3655	0.0373	5.283e-06	GCST90001768 || CD24 on IgD+ CD38+ B cell	CD24 on IgD+ CD38+ B cell	TRUE	reported	textfile	2	1	TRUE	NA
rs114151424	A	G	A	G	1.159	-0.137461	0.0036	0.0735626	FALSE	FALSE	FALSE	jObgQv	120131442	0.537186	0.222763	Nasopharynx Cancer	TRUE	reported	textfile	1	120674028	3655	0.2197	1.398e-07	GCST90001768 || CD24 on IgD+ CD38+ B cell	CD24 on IgD+ CD38+ B cell	TRUE	reported	textfile	2	1	TRUE	NA
rs116032501	C	A	C	A	-0.1879	-0.203771	0.0992	0.0330006	FALSE	FALSE	FALSE	jObgQv	55517391	0.528892	0.323601	Nasopharynx Cancer	TRUE	reported	textfile	1	55983064	3655	0.04125	5.417e-06	GCST90001768 || CD24 on IgD+ CD38+ B cell	CD24 on IgD+ CD38+ B cell	TRUE	reported	textfile	2	1	TRUE	NA
rs117920360	T	C	T	C	0.1459	0.0731367	0.1718	0.0474247	FALSE	FALSE	FALSE	jObgQv	60363450	0.784621	0.267603	Nasopharynx Cancer	TRUE	reported	textfile	18	58030683	3655	0.03267	8.281e-06	GCST90001768 || CD24 on IgD+ CD38+ B cell	CD24 on IgD+ CD38+ B cell	TRUE	reported	textfile	2	1	TRUE	NA
rs139160176	C	G	C	G	-0.9719	-0.167016	0.0034	0.00331797	FALSE	TRUE	FALSE	jObgQv	13902136	0.856828	0.925738	Nasopharynx Cancer	TRUE	reported	textfile	5	13902245	3655	0.2023	1.614e-06	GCST90001768 || CD24 on IgD+ CD38+ B cell	CD24 on IgD+ CD38+ B cell	TRUE	reported	textfile	2	1	TRUE	NA
rs146379662	T	C	T	C	0.5365	-0.632578	0.0111	0.00771103	FALSE	FALSE	FALSE	jObgQv	239350993	0.299604	0.609842	Nasopharynx Cancer	TRUE	reported	textfile	2	240272688	3655	0.1154	3.469e-06	GCST90001768 || CD24 on IgD+ CD38+ B cell	CD24 on IgD+ CD38+ B cell	TRUE	reported	textfile	2	1	TRUE	NA
rs16923647	T	C	T	C	-0.164	-0.094991	0.1542	0.171917	FALSE	FALSE	FALSE	jObgQv	21298461	0.536481	0.153671	Nasopharynx Cancer	TRUE	reported	textfile	12	21451395	3655	0.03428	1.786e-06	GCST90001768 || CD24 on IgD+ CD38+ B cell	CD24 on IgD+ CD38+ B cell	TRUE	reported	textfile	2	1	TRUE	NA
rs1799693	G	A	G	A	-0.2018	0.20847	0.8286	0.932464	FALSE	FALSE	FALSE	jObgQv	106544589	0.364549	0.229914	Nasopharynx Cancer	TRUE	reported	textfile	6	106992464	3655	0.03253	6.121e-10	GCST90001768 || CD24 on IgD+ CD38+ B cell	CD24 on IgD+ CD38+ B cell	TRUE	reported	textfile	2	1	TRUE	NA
rs181036992	C	T	C	T	-0.4375	0.0514586	0.0186	0.0253259	FALSE	FALSE	FALSE	jObgQv	196769539	0.891479	0.377171	Nasopharynx Cancer	TRUE	reported	textfile	3	196496410	3655	0.091	1.59e-06	GCST90001768 || CD24 on IgD+ CD38+ B cell	CD24 on IgD+ CD38+ B cell	TRUE	reported	textfile	2	1	TRUE	NA
rs192325628	T	C	T	C	0.4876	0.751176	0.0164	0.00334276	FALSE	FALSE	FALSE	jObgQv	121751805	0.431585	0.955108	Nasopharynx Cancer	TRUE	reported	textfile	11	121622513	3655	0.09848	7.703e-07	GCST90001768 || CD24 on IgD+ CD38+ B cell	CD24 on IgD+ CD38+ B cell	TRUE	reported	textfile	2	1	TRUE	NA
rs3097667	C	G	C	G	-0.1519	0.094927	0.2161	0.040728	FALSE	TRUE	FALSE	jObgQv	33055946	0.740092	0.286158	Nasopharynx Cancer	TRUE	reported	textfile	6	33023723	3655	0.03161	1.608e-06	GCST90001768 || CD24 on IgD+ CD38+ B cell	CD24 on IgD+ CD38+ B cell	TRUE	reported	textfile	2	1	TRUE	NA
rs35093039	A	G	A	G	-0.21	0.0930098	0.0755	0.165269	FALSE	FALSE	FALSE	jObgQv	24061107	0.5479	0.154781	Nasopharynx Cancer	TRUE	reported	textfile	5	24061216	3655	0.04748	9.988e-06	GCST90001768 || CD24 on IgD+ CD38+ B cell	CD24 on IgD+ CD38+ B cell	TRUE	reported	textfile	2	1	TRUE	NA
rs4368221	C	G	C	G	0.1558	0.154361	0.1544	0.253541	FALSE	TRUE	FALSE	jObgQv	48108074	0.244525	0.132641	Nasopharynx Cancer	TRUE	reported	textfile	18	45634445	3655	0.03385	4.329e-06	GCST90001768 || CD24 on IgD+ CD38+ B cell	CD24 on IgD+ CD38+ B cell	TRUE	reported	textfile	2	1	TRUE	NA
rs45609135	A	G	A	G	-0.1767	-0.34827	0.1085	0.0823885	FALSE	FALSE	FALSE	jObgQv	119071424	0.0921913	0.206816	Nasopharynx Cancer	TRUE	reported	textfile	11	118942134	3655	0.03959	8.308e-06	GCST90001768 || CD24 on IgD+ CD38+ B cell	CD24 on IgD+ CD38+ B cell	TRUE	reported	textfile	2	1	TRUE	NA
rs4765854	C	A	C	A	-0.2274	0.262609	0.0625	0.0946611	FALSE	FALSE	FALSE	jObgQv	1887986	0.180654	0.196161	Nasopharynx Cancer	TRUE	reported	textfile	12	1997152	3655	0.05027	6.265e-06	GCST90001768 || CD24 on IgD+ CD38+ B cell	CD24 on IgD+ CD38+ B cell	TRUE	reported	textfile	2	1	TRUE	NA
rs57680652	T	C	T	C	0.128	0.0141296	0.6404	0.606466	FALSE	FALSE	FALSE	jObgQv	16251261	0.905108	0.118526	Nasopharynx Cancer	TRUE	reported	textfile	19	16362072	3655	0.02606	9.409e-07	GCST90001768 || CD24 on IgD+ CD38+ B cell	CD24 on IgD+ CD38+ B cell	TRUE	reported	textfile	2	1	TRUE	NA
rs59655785	G	A	G	A	0.1174	0.0289963	0.5382	0.291197	FALSE	FALSE	FALSE	jObgQv	151637704	0.821656	0.128635	Nasopharynx Cancer	TRUE	reported	textfile	2	152494218	3655	0.02474	2.176e-06	GCST90001768 || CD24 on IgD+ CD38+ B cell	CD24 on IgD+ CD38+ B cell	TRUE	reported	textfile	2	1	TRUE	NA
rs6666130	T	G	T	G	-0.2436	0.0837225	0.061	0.0171742	FALSE	FALSE	FALSE	jObgQv	111831404	0.846001	0.431064	Nasopharynx Cancer	TRUE	reported	textfile	1	112374026	3655	0.05141	2.25e-06	GCST90001768 || CD24 on IgD+ CD38+ B cell	CD24 on IgD+ CD38+ B cell	TRUE	reported	textfile	2	1	TRUE	NA
rs75059545	C	A	C	A	0.1761	0.376895	0.117	0.142332	FALSE	FALSE	FALSE	jObgQv	129944898	0.0230017	0.165784	Nasopharynx Cancer	TRUE	reported	textfile	7	129584738	3655	0.03786	3.391e-06	GCST90001768 || CD24 on IgD+ CD38+ B cell	CD24 on IgD+ CD38+ B cell	TRUE	reported	textfile	2	1	TRUE	NA
rs7781145	A	C	A	C	-0.1421	0.0553752	0.2397	0.192547	FALSE	FALSE	FALSE	jObgQv	23586983	0.70247	0.144966	Nasopharynx Cancer	TRUE	reported	textfile	7	23626602	3655	0.0291	1.087e-06	GCST90001768 || CD24 on IgD+ CD38+ B cell	CD24 on IgD+ CD38+ B cell	TRUE	reported	textfile	2	1	TRUE	NA
rs78405192	C	T	C	T	1.577	0.43258	0.0012	0.0326005	FALSE	FALSE	FALSE	jObgQv	70429527	0.188805	0.329178	Nasopharynx Cancer	TRUE	reported	textfile	4	71295244	3655	0.3497	6.715e-06	GCST90001768 || CD24 on IgD+ CD38+ B cell	CD24 on IgD+ CD38+ B cell	TRUE	reported	textfile	2	1	TRUE	NA
rs9326867	G	T	G	T	0.1697	-0.0874642	0.126	0.182298	FALSE	FALSE	FALSE	jObgQv	112967133	0.565187	0.152071	Nasopharynx Cancer	TRUE	reported	textfile	5	112302830	3655	0.03713	5.043e-06	GCST90001768 || CD24 on IgD+ CD38+ B cell	CD24 on IgD+ CD38+ B cell	TRUE	reported	textfile	2	1	TRUE	NA
rs9398107	G	A	G	A	-0.4386	-0.799666	0.0555	0.0293829	FALSE	FALSE	FALSE	jObgQv	106707812	0.01862	0.339842	Nasopharynx Cancer	TRUE	reported	textfile	6	107155687	3655	0.0546	1.28e-15	GCST90001768 || CD24 on IgD+ CD38+ B cell	CD24 on IgD+ CD38+ B cell	TRUE	reported	textfile	2	1	TRUE	NA
rs9452529	T	C	T	C	-0.5098	0.0428484	0.013	0.130402	FALSE	FALSE	FALSE	jObgQv	94024836	0.804142	0.172782	Nasopharynx Cancer	TRUE	reported	textfile	6	94734554	3655	0.1073	2.091e-06	GCST90001768 || CD24 on IgD+ CD38+ B cell	CD24 on IgD+ CD38+ B cell	TRUE	reported	textfile	2	1	TRUE	NA
rs10059100	G	A	G	A	-0.1187	-0.13035	0.3224	0.411525	FALSE	FALSE	FALSE	jObgQv	120765089	0.263871	0.116666	Nasopharynx Cancer	TRUE	reported	textfile	5	120100784	3437	0.02599	5.098e-06	GCST90001499 || Activated & resting CD4 regulatory T cell %CD4 regulatory T cell	Activated & resting CD4 regulatory T cell %CD4 regulatory T cell	TRUE	reported	textfile	2	1	TRUE	NA
rs11577174	T	C	T	C	-1.588	-0.327787	0.0012	0.0233054	FALSE	FALSE	FALSE	jObgQv	230356525	0.393731	0.384334	Nasopharynx Cancer	TRUE	reported	textfile	1	230492271	3437	0.343	3.783e-06	GCST90001499 || Activated & resting CD4 regulatory T cell %CD4 regulatory T cell	Activated & resting CD4 regulatory T cell %CD4 regulatory T cell	TRUE	reported	textfile	2	1	TRUE	NA
rs11579717	A	G	A	G	1.815	0.277046	0.0044	0.0750552	FALSE	FALSE	FALSE	jObgQv	200029993	0.207369	0.219732	Nasopharynx Cancer	TRUE	reported	textfile	1	199999121	3437	0.1783	5.327e-24	GCST90001499 || Activated & resting CD4 regulatory T cell %CD4 regulatory T cell	Activated & resting CD4 regulatory T cell %CD4 regulatory T cell	TRUE	reported	textfile	2	1	TRUE	NA
rs116794175	C	T	C	T	1.427	1.38925	0.0042	0.00131806	FALSE	FALSE	FALSE	jObgQv	194041078	0.3692	1.54709	Nasopharynx Cancer	TRUE	reported	textfile	1	194010208	3437	0.1851	1.617e-14	GCST90001499 || Activated & resting CD4 regulatory T cell %CD4 regulatory T cell	Activated & resting CD4 regulatory T cell %CD4 regulatory T cell	TRUE	reported	textfile	2	1	TRUE	NA
rs11739607	C	T	C	T	0.3732	-0.170026	0.0214	0.163041	FALSE	FALSE	FALSE	jObgQv	27694122	0.278642	0.156941	Nasopharynx Cancer	TRUE	reported	textfile	5	27694229	3437	0.08311	7.34e-06	GCST90001499 || Activated & resting CD4 regulatory T cell %CD4 regulatory T cell	Activated & resting CD4 regulatory T cell %CD4 regulatory T cell	TRUE	reported	textfile	2	1	TRUE	NA
rs12993274	C	A	C	A	-0.1538	0.379347	0.1481	0.0463433	FALSE	FALSE	FALSE	jObgQv	42151630	0.155966	0.267377	Nasopharynx Cancer	TRUE	reported	textfile	2	42378770	3437	0.03406	6.478e-06	GCST90001499 || Activated & resting CD4 regulatory T cell %CD4 regulatory T cell	Activated & resting CD4 regulatory T cell %CD4 regulatory T cell	TRUE	reported	textfile	2	1	TRUE	NA
rs17607399	T	C	T	C	0.218	-0.229929	0.1084	0.0819082	FALSE	FALSE	FALSE	jObgQv	41657072	0.270547	0.208684	Nasopharynx Cancer	TRUE	reported	textfile	2	41884212	3437	0.03915	2.766e-08	GCST90001499 || Activated & resting CD4 regulatory T cell %CD4 regulatory T cell	Activated & resting CD4 regulatory T cell %CD4 regulatory T cell	TRUE	reported	textfile	2	1	TRUE	NA
rs17612648	G	C	G	C	2.539	0.572694	0.0035	0.00503358	FALSE	TRUE	FALSE	jObgQv	198696788	0.49376	0.836856	Nasopharynx Cancer	TRUE	reported	textfile	1	198665917	3437	0.1931	1.455e-38	GCST90001499 || Activated & resting CD4 regulatory T cell %CD4 regulatory T cell	Activated & resting CD4 regulatory T cell %CD4 regulatory T cell	TRUE	reported	textfile	2	1	TRUE	NA
rs186940149	T	A	T	A	-0.3405	0.417599	0.0256	0.00734461	FALSE	TRUE	FALSE	jObgQv	35954842	0.555202	0.707815	Nasopharynx Cancer	TRUE	reported	textfile	13	36528979	3437	0.07592	7.515e-06	GCST90001499 || Activated & resting CD4 regulatory T cell %CD4 regulatory T cell	Activated & resting CD4 regulatory T cell %CD4 regulatory T cell	TRUE	reported	textfile	2	1	TRUE	NA
rs187089343	C	A	C	A	0.8446	-0.520579	0.0047	0.0142975	FALSE	FALSE	FALSE	jObgQv	182122403	0.302457	0.504839	Nasopharynx Cancer	TRUE	reported	textfile	1	182091538	3437	0.1818	3.526e-06	GCST90001499 || Activated & resting CD4 regulatory T cell %CD4 regulatory T cell	Activated & resting CD4 regulatory T cell %CD4 regulatory T cell	TRUE	reported	textfile	2	1	TRUE	NA
rs2148708	G	A	G	A	0.2102	-0.178109	0.9326	0.951334	FALSE	FALSE	FALSE	jObgQv	21220796	0.506052	0.267835	Nasopharynx Cancer	TRUE	reported	textfile	13	21794935	3437	0.04643	6.148e-06	GCST90001499 || Activated & resting CD4 regulatory T cell %CD4 regulatory T cell	Activated & resting CD4 regulatory T cell %CD4 regulatory T cell	TRUE	reported	textfile	2	1	TRUE	NA
rs273421	C	G	C	G	-0.1485	-0.243616	0.8356	0.877426	FALSE	TRUE	FALSE	jObgQv	131530578	0.159963	0.173368	Nasopharynx Cancer	TRUE	reported	textfile	8	132542825	3437	0.03164	2.815e-06	GCST90001499 || Activated & resting CD4 regulatory T cell %CD4 regulatory T cell	Activated & resting CD4 regulatory T cell %CD4 regulatory T cell	TRUE	reported	textfile	2	1	TRUE	NA
rs34645541	A	C	A	C	0.6092	-0.198205	0.0095	0.0201533	FALSE	FALSE	FALSE	jObgQv	195906475	0.627766	0.408776	Nasopharynx Cancer	TRUE	reported	textfile	1	195875605	3437	0.1257	1.302e-06	GCST90001499 || Activated & resting CD4 regulatory T cell %CD4 regulatory T cell	Activated & resting CD4 regulatory T cell %CD4 regulatory T cell	TRUE	reported	textfile	2	1	TRUE	NA
rs369976766	A	T	A	T	1.032	-1.01186	0.0035	0.0178712	FALSE	TRUE	FALSE	jObgQv	28439852	0.0232654	0.445942	Nasopharynx Cancer	TRUE	reported	textfile	22	28835840	3437	0.2155	1.742e-06	GCST90001499 || Activated & resting CD4 regulatory T cell %CD4 regulatory T cell	Activated & resting CD4 regulatory T cell %CD4 regulatory T cell	TRUE	reported	textfile	2	1	TRUE	NA
rs413431	G	A	G	A	-0.2936	-0.0740396	0.8154	0.955429	FALSE	FALSE	FALSE	jObgQv	38949554	0.787874	0.275167	Nasopharynx Cancer	TRUE	reported	textfile	2	39176695	3437	0.03123	9.543e-21	GCST90001499 || Activated & resting CD4 regulatory T cell %CD4 regulatory T cell	Activated & resting CD4 regulatory T cell %CD4 regulatory T cell	TRUE	reported	textfile	2	1	TRUE	NA
rs4759006	A	G	A	G	-0.1503	-0.0939138	0.1565	0.288689	FALSE	FALSE	FALSE	jObgQv	55615759	0.460229	0.127174	Nasopharynx Cancer	TRUE	reported	textfile	12	56009543	3437	0.0334	7.03e-06	GCST90001499 || Activated & resting CD4 regulatory T cell %CD4 regulatory T cell	Activated & resting CD4 regulatory T cell %CD4 regulatory T cell	TRUE	reported	textfile	2	1	TRUE	NA
rs562562	A	G	A	G	-0.1195	-0.131663	0.3714	0.353825	FALSE	FALSE	FALSE	jObgQv	26683761	0.274884	0.120584	Nasopharynx Cancer	TRUE	reported	textfile	18	24263725	3437	0.02499	1.81e-06	GCST90001499 || Activated & resting CD4 regulatory T cell %CD4 regulatory T cell	Activated & resting CD4 regulatory T cell %CD4 regulatory T cell	TRUE	reported	textfile	2	1	TRUE	NA
rs60220946	T	C	T	C	0.4221	-0.182287	0.0212	0.00903986	FALSE	FALSE	FALSE	jObgQv	193536495	0.763845	0.60674	Nasopharynx Cancer	TRUE	reported	textfile	1	193505625	3437	0.08216	2.949e-07	GCST90001499 || Activated & resting CD4 regulatory T cell %CD4 regulatory T cell	Activated & resting CD4 regulatory T cell %CD4 regulatory T cell	TRUE	reported	textfile	2	1	TRUE	NA
rs62322628	T	C	T	C	0.7983	-0.420695	0.0049	0.0327369	FALSE	FALSE	FALSE	jObgQv	121859683	0.185269	0.317576	Nasopharynx Cancer	TRUE	reported	textfile	4	122780838	3437	0.1768	6.555e-06	GCST90001499 || Activated & resting CD4 regulatory T cell %CD4 regulatory T cell	Activated & resting CD4 regulatory T cell %CD4 regulatory T cell	TRUE	reported	textfile	2	1	TRUE	NA
rs6587385	C	T	C	T	0.125	0.109668	0.7012	0.695975	FALSE	FALSE	FALSE	jObgQv	247883954	0.383433	0.125826	Nasopharynx Cancer	TRUE	reported	textfile	1	248047256	3437	0.02593	1.482e-06	GCST90001499 || Activated & resting CD4 regulatory T cell %CD4 regulatory T cell	Activated & resting CD4 regulatory T cell %CD4 regulatory T cell	TRUE	reported	textfile	2	1	TRUE	NA
rs6751481	C	T	C	T	0.2886	-0.1383	0.4709	0.525769	FALSE	FALSE	FALSE	jObgQv	38670668	0.22865	0.114882	Nasopharynx Cancer	TRUE	reported	textfile	2	38897810	3437	0.02387	5.487e-33	GCST90001499 || Activated & resting CD4 regulatory T cell %CD4 regulatory T cell	Activated & resting CD4 regulatory T cell %CD4 regulatory T cell	TRUE	reported	textfile	2	1	TRUE	NA
rs73579441	C	T	C	T	0.2151	0.0537229	0.0716	0.0323809	FALSE	FALSE	FALSE	jObgQv	48111499	0.867344	0.32163	Nasopharynx Cancer	TRUE	reported	textfile	8	49024059	3437	0.04733	5.71e-06	GCST90001499 || Activated & resting CD4 regulatory T cell %CD4 regulatory T cell	Activated & resting CD4 regulatory T cell %CD4 regulatory T cell	TRUE	reported	textfile	2	1	TRUE	NA
rs75981740	G	A	G	A	-0.2161	0.547345	0.0711	0.0248298	FALSE	FALSE	FALSE	jObgQv	4951960	0.131569	0.362974	Nasopharynx Cancer	TRUE	reported	textfile	1	5012020	3437	0.04613	2.916e-06	GCST90001499 || Activated & resting CD4 regulatory T cell %CD4 regulatory T cell	Activated & resting CD4 regulatory T cell %CD4 regulatory T cell	TRUE	reported	textfile	2	1	TRUE	NA
rs7825970	T	G	T	G	-0.1086	0.0248934	0.5701	0.503368	FALSE	FALSE	FALSE	jObgQv	3556633	0.830402	0.116223	Nasopharynx Cancer	TRUE	reported	textfile	8	3414155	3437	0.02433	8.277e-06	GCST90001499 || Activated & resting CD4 regulatory T cell %CD4 regulatory T cell	Activated & resting CD4 regulatory T cell %CD4 regulatory T cell	TRUE	reported	textfile	2	1	TRUE	NA
rs7893324	C	T	C	T	-0.1646	0.161702	0.1562	0.101736	FALSE	FALSE	FALSE	jObgQv	6069112	0.39832	0.191449	Nasopharynx Cancer	TRUE	reported	textfile	10	6111075	3437	0.03371	1.088e-06	GCST90001499 || Activated & resting CD4 regulatory T cell %CD4 regulatory T cell	Activated & resting CD4 regulatory T cell %CD4 regulatory T cell	TRUE	reported	textfile	2	1	TRUE	NA
rs79224901	C	G	C	G	0.4155	-0.993967	0.0221	0.0066481	FALSE	TRUE	FALSE	jObgQv	3793916	0.172069	0.727868	Nasopharynx Cancer	TRUE	reported	textfile	8	3651438	3437	0.08395	7.797e-07	GCST90001499 || Activated & resting CD4 regulatory T cell %CD4 regulatory T cell	Activated & resting CD4 regulatory T cell %CD4 regulatory T cell	TRUE	reported	textfile	2	1	TRUE	NA
rs79235233	G	C	G	C	-0.2939	-0.102282	0.0342	0.0703913	FALSE	TRUE	FALSE	jObgQv	92259984	0.649582	0.22512	Nasopharynx Cancer	TRUE	reported	textfile	14	92726328	3437	0.06506	6.49e-06	GCST90001499 || Activated & resting CD4 regulatory T cell %CD4 regulatory T cell	Activated & resting CD4 regulatory T cell %CD4 regulatory T cell	TRUE	reported	textfile	2	1	TRUE	NA
rs79607503	A	G	A	G	0.5324	0.000931038	0.0097	0.00878658	FALSE	FALSE	FALSE	jObgQv	132227155	0.998744	0.591518	Nasopharynx Cancer	TRUE	reported	textfile	9	135102542	3437	0.1165	5.059e-06	GCST90001499 || Activated & resting CD4 regulatory T cell %CD4 regulatory T cell	Activated & resting CD4 regulatory T cell %CD4 regulatory T cell	TRUE	reported	textfile	2	1	TRUE	NA
rs9265947	C	T	C	T	-0.1408	0.104938	0.5804	0.73881	FALSE	FALSE	FALSE	jObgQv	31347388	0.422968	0.130962	Nasopharynx Cancer	TRUE	reported	textfile	6	31315165	3437	0.0312	6.587e-06	GCST90001499 || Activated & resting CD4 regulatory T cell %CD4 regulatory T cell	Activated & resting CD4 regulatory T cell %CD4 regulatory T cell	TRUE	reported	textfile	2	1	TRUE	NA
rs10059100	G	A	G	A	0.1188	-0.13035	0.3224	0.411525	FALSE	FALSE	FALSE	jObgQv	120765089	0.263871	0.116666	Nasopharynx Cancer	TRUE	reported	textfile	5	120100784	3437	0.02585	4.483e-06	GCST90001493 || Secreting CD4 regulatory T cell %CD4 regulatory T cell	Secreting CD4 regulatory T cell %CD4 regulatory T cell	TRUE	reported	textfile	2	1	TRUE	NA
rs11577174	T	C	T	C	1.612	-0.327787	0.0012	0.0233054	FALSE	FALSE	FALSE	jObgQv	230356525	0.393731	0.384334	Nasopharynx Cancer	TRUE	reported	textfile	1	230492271	3437	0.3412	2.387e-06	GCST90001493 || Secreting CD4 regulatory T cell %CD4 regulatory T cell	Secreting CD4 regulatory T cell %CD4 regulatory T cell	TRUE	reported	textfile	2	1	TRUE	NA
rs11579717	A	G	A	G	-1.776	0.277046	0.0044	0.0750552	FALSE	FALSE	FALSE	jObgQv	200029993	0.207369	0.219732	Nasopharynx Cancer	TRUE	reported	textfile	1	199999121	3437	0.1774	2.93e-23	GCST90001493 || Secreting CD4 regulatory T cell %CD4 regulatory T cell	Secreting CD4 regulatory T cell %CD4 regulatory T cell	TRUE	reported	textfile	2	1	TRUE	NA
rs116794175	C	T	C	T	-1.417	1.38925	0.0042	0.00131806	FALSE	FALSE	FALSE	jObgQv	194041078	0.3692	1.54709	Nasopharynx Cancer	TRUE	reported	textfile	1	194010208	3437	0.1841	1.781e-14	GCST90001493 || Secreting CD4 regulatory T cell %CD4 regulatory T cell	Secreting CD4 regulatory T cell %CD4 regulatory T cell	TRUE	reported	textfile	2	1	TRUE	NA
rs11739607	C	T	C	T	-0.3801	-0.170026	0.0214	0.163041	FALSE	FALSE	FALSE	jObgQv	27694122	0.278642	0.156941	Nasopharynx Cancer	TRUE	reported	textfile	5	27694229	3437	0.08266	4.425e-06	GCST90001493 || Secreting CD4 regulatory T cell %CD4 regulatory T cell	Secreting CD4 regulatory T cell %CD4 regulatory T cell	TRUE	reported	textfile	2	1	TRUE	NA
rs117608988	C	T	C	T	-0.7938	1.07468	0.0044	0.0074213	FALSE	FALSE	FALSE	jObgQv	83670476	0.0128855	0.432134	Nasopharynx Cancer	TRUE	reported	textfile	9	86285391	3437	0.179	9.506e-06	GCST90001493 || Secreting CD4 regulatory T cell %CD4 regulatory T cell	Secreting CD4 regulatory T cell %CD4 regulatory T cell	TRUE	reported	textfile	2	1	TRUE	NA
rs12744266	A	G	A	G	0.1243	-0.145131	0.2979	0.289562	FALSE	FALSE	FALSE	jObgQv	247884365	0.252039	0.126707	Nasopharynx Cancer	TRUE	reported	textfile	1	248047667	3437	0.02583	1.547e-06	GCST90001493 || Secreting CD4 regulatory T cell %CD4 regulatory T cell	Secreting CD4 regulatory T cell %CD4 regulatory T cell	TRUE	reported	textfile	2	1	TRUE	NA
rs12993274	C	A	C	A	0.1532	0.379347	0.1481	0.0463433	FALSE	FALSE	FALSE	jObgQv	42151630	0.155966	0.267377	Nasopharynx Cancer	TRUE	reported	textfile	2	42378770	3437	0.03388	6.297e-06	GCST90001493 || Secreting CD4 regulatory T cell %CD4 regulatory T cell	Secreting CD4 regulatory T cell %CD4 regulatory T cell	TRUE	reported	textfile	2	1	TRUE	NA
rs17607399	T	C	T	C	-0.2213	-0.229929	0.1084	0.0819082	FALSE	FALSE	FALSE	jObgQv	41657072	0.270547	0.208684	Nasopharynx Cancer	TRUE	reported	textfile	2	41884212	3437	0.03894	1.436e-08	GCST90001493 || Secreting CD4 regulatory T cell %CD4 regulatory T cell	Secreting CD4 regulatory T cell %CD4 regulatory T cell	TRUE	reported	textfile	2	1	TRUE	NA
rs17612648	G	C	G	C	-2.518	0.572694	0.0035	0.00503358	FALSE	TRUE	FALSE	jObgQv	198696788	0.49376	0.836856	Nasopharynx Cancer	TRUE	reported	textfile	1	198665917	3437	0.1921	2.383e-38	GCST90001493 || Secreting CD4 regulatory T cell %CD4 regulatory T cell	Secreting CD4 regulatory T cell %CD4 regulatory T cell	TRUE	reported	textfile	2	1	TRUE	NA
rs186940149	T	A	T	A	0.3416	0.417599	0.0256	0.00734461	FALSE	TRUE	FALSE	jObgQv	35954842	0.555202	0.707815	Nasopharynx Cancer	TRUE	reported	textfile	13	36528979	3437	0.07552	6.299e-06	GCST90001493 || Secreting CD4 regulatory T cell %CD4 regulatory T cell	Secreting CD4 regulatory T cell %CD4 regulatory T cell	TRUE	reported	textfile	2	1	TRUE	NA
rs187089343	C	A	C	A	-0.8547	-0.520579	0.0047	0.0142975	FALSE	FALSE	FALSE	jObgQv	182122403	0.302457	0.504839	Nasopharynx Cancer	TRUE	reported	textfile	1	182091538	3437	0.1809	2.387e-06	GCST90001493 || Secreting CD4 regulatory T cell %CD4 regulatory T cell	Secreting CD4 regulatory T cell %CD4 regulatory T cell	TRUE	reported	textfile	2	1	TRUE	NA
rs2148708	G	A	G	A	-0.2105	-0.178109	0.9326	0.951334	FALSE	FALSE	FALSE	jObgQv	21220796	0.506052	0.267835	Nasopharynx Cancer	TRUE	reported	textfile	13	21794935	3437	0.04618	5.359e-06	GCST90001493 || Secreting CD4 regulatory T cell %CD4 regulatory T cell	Secreting CD4 regulatory T cell %CD4 regulatory T cell	TRUE	reported	textfile	2	1	TRUE	NA
rs273421	C	G	C	G	0.1507	-0.243616	0.8356	0.877426	FALSE	TRUE	FALSE	jObgQv	131530578	0.159963	0.173368	Nasopharynx Cancer	TRUE	reported	textfile	8	132542825	3437	0.03147	1.759e-06	GCST90001493 || Secreting CD4 regulatory T cell %CD4 regulatory T cell	Secreting CD4 regulatory T cell %CD4 regulatory T cell	TRUE	reported	textfile	2	1	TRUE	NA
rs34645541	A	C	A	C	-0.6193	-0.198205	0.0095	0.0201533	FALSE	FALSE	FALSE	jObgQv	195906475	0.627766	0.408776	Nasopharynx Cancer	TRUE	reported	textfile	1	195875605	3437	0.125	7.6e-07	GCST90001493 || Secreting CD4 regulatory T cell %CD4 regulatory T cell	Secreting CD4 regulatory T cell %CD4 regulatory T cell	TRUE	reported	textfile	2	1	TRUE	NA
rs369976766	A	T	A	T	-1.008	-1.01186	0.0035	0.0178712	FALSE	TRUE	FALSE	jObgQv	28439852	0.0232654	0.445942	Nasopharynx Cancer	TRUE	reported	textfile	22	28835840	3437	0.2144	2.67e-06	GCST90001493 || Secreting CD4 regulatory T cell %CD4 regulatory T cell	Secreting CD4 regulatory T cell %CD4 regulatory T cell	TRUE	reported	textfile	2	1	TRUE	NA
rs413431	G	A	G	A	0.2955	-0.0740396	0.8154	0.955429	FALSE	FALSE	FALSE	jObgQv	38949554	0.787874	0.275167	Nasopharynx Cancer	TRUE	reported	textfile	2	39176695	3437	0.03106	3.306e-21	GCST90001493 || Secreting CD4 regulatory T cell %CD4 regulatory T cell	Secreting CD4 regulatory T cell %CD4 regulatory T cell	TRUE	reported	textfile	2	1	TRUE	NA
rs4759006	A	G	A	G	0.1495	-0.0939138	0.1565	0.288689	FALSE	FALSE	FALSE	jObgQv	55615759	0.460229	0.127174	Nasopharynx Cancer	TRUE	reported	textfile	12	56009543	3437	0.03323	7.071e-06	GCST90001493 || Secreting CD4 regulatory T cell %CD4 regulatory T cell	Secreting CD4 regulatory T cell %CD4 regulatory T cell	TRUE	reported	textfile	2	1	TRUE	NA
rs562562	A	G	A	G	0.1197	-0.131663	0.3714	0.353825	FALSE	FALSE	FALSE	jObgQv	26683761	0.274884	0.120584	Nasopharynx Cancer	TRUE	reported	textfile	18	24263725	3437	0.02486	1.54e-06	GCST90001493 || Secreting CD4 regulatory T cell %CD4 regulatory T cell	Secreting CD4 regulatory T cell %CD4 regulatory T cell	TRUE	reported	textfile	2	1	TRUE	NA
rs60220946	T	C	T	C	-0.4131	-0.182287	0.0212	0.00903986	FALSE	FALSE	FALSE	jObgQv	193536495	0.763845	0.60674	Nasopharynx Cancer	TRUE	reported	textfile	1	193505625	3437	0.08175	4.565e-07	GCST90001493 || Secreting CD4 regulatory T cell %CD4 regulatory T cell	Secreting CD4 regulatory T cell %CD4 regulatory T cell	TRUE	reported	textfile	2	1	TRUE	NA
rs62322628	T	C	T	C	-0.814	-0.420695	0.0049	0.0327369	FALSE	FALSE	FALSE	jObgQv	121859683	0.185269	0.317576	Nasopharynx Cancer	TRUE	reported	textfile	4	122780838	3437	0.1759	3.828e-06	GCST90001493 || Secreting CD4 regulatory T cell %CD4 regulatory T cell	Secreting CD4 regulatory T cell %CD4 regulatory T cell	TRUE	reported	textfile	2	1	TRUE	NA
rs6751481	C	T	C	T	-0.2879	-0.1383	0.4709	0.525769	FALSE	FALSE	FALSE	jObgQv	38670668	0.22865	0.114882	Nasopharynx Cancer	TRUE	reported	textfile	2	38897810	3437	0.02374	3.53e-33	GCST90001493 || Secreting CD4 regulatory T cell %CD4 regulatory T cell	Secreting CD4 regulatory T cell %CD4 regulatory T cell	TRUE	reported	textfile	2	1	TRUE	NA
rs72966214	C	T	C	T	-0.2131	0.391462	0.0701	0.0161454	FALSE	FALSE	FALSE	jObgQv	207149586	0.388514	0.453966	Nasopharynx Cancer	TRUE	reported	textfile	2	208014310	3437	0.04753	7.553e-06	GCST90001493 || Secreting CD4 regulatory T cell %CD4 regulatory T cell	Secreting CD4 regulatory T cell %CD4 regulatory T cell	TRUE	reported	textfile	2	1	TRUE	NA
rs73579441	C	T	C	T	-0.2123	0.0537229	0.0716	0.0323809	FALSE	FALSE	FALSE	jObgQv	48111499	0.867344	0.32163	Nasopharynx Cancer	TRUE	reported	textfile	8	49024059	3437	0.04708	6.727e-06	GCST90001493 || Secreting CD4 regulatory T cell %CD4 regulatory T cell	Secreting CD4 regulatory T cell %CD4 regulatory T cell	TRUE	reported	textfile	2	1	TRUE	NA
rs75981740	G	A	G	A	0.212	0.547345	0.0711	0.0248298	FALSE	FALSE	FALSE	jObgQv	4951960	0.131569	0.362974	Nasopharynx Cancer	TRUE	reported	textfile	1	5012020	3437	0.04589	3.978e-06	GCST90001493 || Secreting CD4 regulatory T cell %CD4 regulatory T cell	Secreting CD4 regulatory T cell %CD4 regulatory T cell	TRUE	reported	textfile	2	1	TRUE	NA
rs7825970	T	G	T	G	0.1091	0.0248934	0.5701	0.503368	FALSE	FALSE	FALSE	jObgQv	3556633	0.830402	0.116223	Nasopharynx Cancer	TRUE	reported	textfile	8	3414155	3437	0.0242	6.769e-06	GCST90001493 || Secreting CD4 regulatory T cell %CD4 regulatory T cell	Secreting CD4 regulatory T cell %CD4 regulatory T cell	TRUE	reported	textfile	2	1	TRUE	NA
rs7893324	C	T	C	T	0.1629	0.161702	0.1562	0.101736	FALSE	FALSE	FALSE	jObgQv	6069112	0.39832	0.191449	Nasopharynx Cancer	TRUE	reported	textfile	10	6111075	3437	0.03354	1.248e-06	GCST90001493 || Secreting CD4 regulatory T cell %CD4 regulatory T cell	Secreting CD4 regulatory T cell %CD4 regulatory T cell	TRUE	reported	textfile	2	1	TRUE	NA
rs79224901	C	G	C	G	-0.4074	-0.993967	0.0221	0.0066481	FALSE	TRUE	FALSE	jObgQv	3793916	0.172069	0.727868	Nasopharynx Cancer	TRUE	reported	textfile	8	3651438	3437	0.08352	1.118e-06	GCST90001493 || Secreting CD4 regulatory T cell %CD4 regulatory T cell	Secreting CD4 regulatory T cell %CD4 regulatory T cell	TRUE	reported	textfile	2	1	TRUE	NA
rs79235233	G	C	G	C	0.2934	-0.102282	0.0342	0.0703913	FALSE	TRUE	FALSE	jObgQv	92259984	0.649582	0.22512	Nasopharynx Cancer	TRUE	reported	textfile	14	92726328	3437	0.06472	5.978e-06	GCST90001493 || Secreting CD4 regulatory T cell %CD4 regulatory T cell	Secreting CD4 regulatory T cell %CD4 regulatory T cell	TRUE	reported	textfile	2	1	TRUE	NA
rs79607503	A	G	A	G	-0.5285	0.000931038	0.0097	0.00878658	FALSE	FALSE	FALSE	jObgQv	132227155	0.998744	0.591518	Nasopharynx Cancer	TRUE	reported	textfile	9	135102542	3437	0.1159	5.289e-06	GCST90001493 || Secreting CD4 regulatory T cell %CD4 regulatory T cell	Secreting CD4 regulatory T cell %CD4 regulatory T cell	TRUE	reported	textfile	2	1	TRUE	NA
rs9265947	C	T	C	T	0.1387	0.104938	0.5804	0.73881	FALSE	FALSE	FALSE	jObgQv	31347388	0.422968	0.130962	Nasopharynx Cancer	TRUE	reported	textfile	6	31315165	3437	0.03104	8.15e-06	GCST90001493 || Secreting CD4 regulatory T cell %CD4 regulatory T cell	Secreting CD4 regulatory T cell %CD4 regulatory T cell	TRUE	reported	textfile	2	1	TRUE	NA
rs10059100	G	A	G	A	0.1214	-0.13035	0.3224	0.411525	FALSE	FALSE	FALSE	jObgQv	120765089	0.263871	0.116666	Nasopharynx Cancer	TRUE	reported	textfile	5	120100784	3437	0.02435	6.515e-07	GCST90001502 || Activated & secreting CD4 regulatory T cell %CD4 regulatory T cell	Activated & secreting CD4 regulatory T cell %CD4 regulatory T cell	TRUE	reported	textfile	2	1	TRUE	NA
rs112455863	G	A	G	A	0.6921	0.709528	0.0061	0.0315071	FALSE	FALSE	FALSE	jObgQv	20534216	0.0315777	0.330056	Nasopharynx Cancer	TRUE	reported	textfile	20	20514860	3437	0.1525	5.901e-06	GCST90001502 || Activated & secreting CD4 regulatory T cell %CD4 regulatory T cell	Activated & secreting CD4 regulatory T cell %CD4 regulatory T cell	TRUE	reported	textfile	2	1	TRUE	NA
rs112553628	G	A	G	A	-0.2867	0.0403203	0.0352	0.054988	FALSE	FALSE	FALSE	jObgQv	37850186	0.871012	0.248319	Nasopharynx Cancer	TRUE	reported	textfile	2	38077329	3437	0.0606	2.315e-06	GCST90001502 || Activated & secreting CD4 regulatory T cell %CD4 regulatory T cell	Activated & secreting CD4 regulatory T cell %CD4 regulatory T cell	TRUE	reported	textfile	2	1	TRUE	NA
rs112637846	A	C	A	C	-2.712	0.245576	3e-04	0.0349046	FALSE	FALSE	FALSE	jObgQv	148793417	0.438192	0.31677	Nasopharynx Cancer	TRUE	reported	textfile	6	149114553	3437	0.5963	5.609e-06	GCST90001502 || Activated & secreting CD4 regulatory T cell %CD4 regulatory T cell	Activated & secreting CD4 regulatory T cell %CD4 regulatory T cell	TRUE	reported	textfile	2	1	TRUE	NA
rs113000944	T	C	T	C	-0.2336	0.203448	0.063	0.0569024	FALSE	FALSE	FALSE	jObgQv	50220055	0.421652	0.253184	Nasopharynx Cancer	TRUE	reported	textfile	20	48836592	3437	0.04699	6.944e-07	GCST90001502 || Activated & secreting CD4 regulatory T cell %CD4 regulatory T cell	Activated & secreting CD4 regulatory T cell %CD4 regulatory T cell	TRUE	reported	textfile	2	1	TRUE	NA
rs115669925	A	G	A	G	4.109	-0.37616	3e-04	0.0373426	FALSE	FALSE	FALSE	jObgQv	110685309	0.225104	0.31009	Nasopharynx Cancer	TRUE	reported	textfile	2	111442886	3437	0.9038	5.648e-06	GCST90001502 || Activated & secreting CD4 regulatory T cell %CD4 regulatory T cell	Activated & secreting CD4 regulatory T cell %CD4 regulatory T cell	TRUE	reported	textfile	2	1	TRUE	NA
rs11579717	A	G	A	G	-1.821	0.277046	0.0044	0.0750552	FALSE	FALSE	FALSE	jObgQv	200029993	0.207369	0.219732	Nasopharynx Cancer	TRUE	reported	textfile	1	199999121	3437	0.1663	1.869e-27	GCST90001502 || Activated & secreting CD4 regulatory T cell %CD4 regulatory T cell	Activated & secreting CD4 regulatory T cell %CD4 regulatory T cell	TRUE	reported	textfile	2	1	TRUE	NA
rs115907036	T	C	T	C	-0.4234	-0.574517	0.0153	0.0448646	FALSE	FALSE	FALSE	jObgQv	37310534	0.0415509	0.281904	Nasopharynx Cancer	TRUE	reported	textfile	2	37537677	3437	0.09565	9.863e-06	GCST90001502 || Activated & secreting CD4 regulatory T cell %CD4 regulatory T cell	Activated & secreting CD4 regulatory T cell %CD4 regulatory T cell	TRUE	reported	textfile	2	1	TRUE	NA
rs116850494	A	G	A	G	-0.4419	-0.0749771	0.0145	0.0446851	FALSE	FALSE	FALSE	jObgQv	59815644	0.784509	0.274192	Nasopharynx Cancer	TRUE	reported	textfile	13	60389778	3437	0.09434	2.92e-06	GCST90001502 || Activated & secreting CD4 regulatory T cell %CD4 regulatory T cell	Activated & secreting CD4 regulatory T cell %CD4 regulatory T cell	TRUE	reported	textfile	2	1	TRUE	NA
rs11969660	T	C	T	C	-0.2112	0.0363206	0.0592	0.0809871	FALSE	FALSE	FALSE	jObgQv	14395142	0.863386	0.211085	Nasopharynx Cancer	TRUE	reported	textfile	6	14395373	3437	0.04712	7.665e-06	GCST90001502 || Activated & secreting CD4 regulatory T cell %CD4 regulatory T cell	Activated & secreting CD4 regulatory T cell %CD4 regulatory T cell	TRUE	reported	textfile	2	1	TRUE	NA
rs12314907	G	A	G	A	-6.589	-0.018312	NA	0.0883571	FALSE	FALSE	FALSE	jObgQv	79267991	0.930186	0.209017	Nasopharynx Cancer	TRUE	reported	textfile	12	79661771	3437	1.461	6.693e-06	GCST90001502 || Activated & secreting CD4 regulatory T cell %CD4 regulatory T cell	Activated & secreting CD4 regulatory T cell %CD4 regulatory T cell	TRUE	reported	textfile	2	1	TRUE	NA
rs12722496	G	A	G	A	0.215	0.302696	0.0611	0.0655309	FALSE	FALSE	FALSE	jObgQv	6054704	0.189182	0.230537	Nasopharynx Cancer	TRUE	reported	textfile	10	6096667	3437	0.04755	6.332e-06	GCST90001502 || Activated & secreting CD4 regulatory T cell %CD4 regulatory T cell	Activated & secreting CD4 regulatory T cell %CD4 regulatory T cell	TRUE	reported	textfile	2	1	TRUE	NA
rs13000564	C	T	C	T	0.1141	0.163509	0.2959	0.326298	FALSE	FALSE	FALSE	jObgQv	41368874	0.184072	0.123095	Nasopharynx Cancer	TRUE	reported	textfile	2	41596014	3437	0.02487	4.616e-06	GCST90001502 || Activated & secreting CD4 regulatory T cell %CD4 regulatory T cell	Activated & secreting CD4 regulatory T cell %CD4 regulatory T cell	TRUE	reported	textfile	2	1	TRUE	NA
rs138463974	G	A	G	A	-0.7442	0.520532	0.0047	0.0436034	FALSE	FALSE	FALSE	jObgQv	131630002	0.0808556	0.298173	Nasopharynx Cancer	TRUE	reported	textfile	12	132114547	3437	0.1648	6.52e-06	GCST90001502 || Activated & secreting CD4 regulatory T cell %CD4 regulatory T cell	Activated & secreting CD4 regulatory T cell %CD4 regulatory T cell	TRUE	reported	textfile	2	1	TRUE	NA
rs138915779	A	C	A	C	-1.784	0.726361	0.0035	0.0163449	FALSE	FALSE	FALSE	jObgQv	190110040	0.111872	0.456878	Nasopharynx Cancer	TRUE	reported	textfile	1	190079170	3437	0.2042	3.698e-18	GCST90001502 || Activated & secreting CD4 regulatory T cell %CD4 regulatory T cell	Activated & secreting CD4 regulatory T cell %CD4 regulatory T cell	TRUE	reported	textfile	2	1	TRUE	NA
rs138960714	C	A	C	A	-2.124	-0.0773741	6e-04	0.0068332	FALSE	FALSE	FALSE	jObgQv	122501564	0.909999	0.684481	Nasopharynx Cancer	TRUE	reported	textfile	4	123422719	3437	0.451	2.585e-06	GCST90001502 || Activated & secreting CD4 regulatory T cell %CD4 regulatory T cell	Activated & secreting CD4 regulatory T cell %CD4 regulatory T cell	TRUE	reported	textfile	2	1	TRUE	NA
rs139681117	T	C	T	C	-0.2345	-0.343103	0.0528	0.0312649	FALSE	FALSE	FALSE	jObgQv	23702050	0.292303	0.325809	Nasopharynx Cancer	TRUE	reported	textfile	2	23924920	3437	0.05158	5.655e-06	GCST90001502 || Activated & secreting CD4 regulatory T cell %CD4 regulatory T cell	Activated & secreting CD4 regulatory T cell %CD4 regulatory T cell	TRUE	reported	textfile	2	1	TRUE	NA
rs145406940	A	G	A	G	1.967	0.00555763	0.001	0.00976511	FALSE	FALSE	FALSE	jObgQv	22940559	0.992426	0.585438	Nasopharynx Cancer	TRUE	reported	textfile	12	23093493	3437	0.4233	3.512e-06	GCST90001502 || Activated & secreting CD4 regulatory T cell %CD4 regulatory T cell	Activated & secreting CD4 regulatory T cell %CD4 regulatory T cell	TRUE	reported	textfile	2	1	TRUE	NA
rs150956189	C	T	C	T	-2.624	-0.306436	3e-04	0.0415596	FALSE	FALSE	FALSE	jObgQv	214452438	0.294725	0.292453	Nasopharynx Cancer	TRUE	reported	textfile	1	214625781	3437	0.5683	4.016e-06	GCST90001502 || Activated & secreting CD4 regulatory T cell %CD4 regulatory T cell	Activated & secreting CD4 regulatory T cell %CD4 regulatory T cell	TRUE	reported	textfile	2	1	TRUE	NA
rs17607399	T	C	T	C	-0.2077	-0.229929	0.1084	0.0819082	FALSE	FALSE	FALSE	jObgQv	41657072	0.270547	0.208684	Nasopharynx Cancer	TRUE	reported	textfile	2	41884212	3437	0.03673	1.7e-08	GCST90001502 || Activated & secreting CD4 regulatory T cell %CD4 regulatory T cell	Activated & secreting CD4 regulatory T cell %CD4 regulatory T cell	TRUE	reported	textfile	2	1	TRUE	NA
rs17612648	G	C	G	C	-2.554	0.572694	0.0035	0.00503358	FALSE	TRUE	FALSE	jObgQv	198696788	0.49376	0.836856	Nasopharynx Cancer	TRUE	reported	textfile	1	198665917	3437	0.1797	1.444e-44	GCST90001502 || Activated & secreting CD4 regulatory T cell %CD4 regulatory T cell	Activated & secreting CD4 regulatory T cell %CD4 regulatory T cell	TRUE	reported	textfile	2	1	TRUE	NA
rs187089343	C	A	C	A	-0.9956	-0.520579	0.0047	0.0142975	FALSE	FALSE	FALSE	jObgQv	182122403	0.302457	0.504839	Nasopharynx Cancer	TRUE	reported	textfile	1	182091538	3437	0.1693	4.524e-09	GCST90001502 || Activated & secreting CD4 regulatory T cell %CD4 regulatory T cell	Activated & secreting CD4 regulatory T cell %CD4 regulatory T cell	TRUE	reported	textfile	2	1	TRUE	NA
rs189383	C	T	C	T	0.1316	0.0599117	0.1718	0.141374	FALSE	FALSE	FALSE	jObgQv	8569640	0.715519	0.164388	Nasopharynx Cancer	TRUE	reported	textfile	2	8709770	3437	0.02943	8.083e-06	GCST90001502 || Activated & secreting CD4 regulatory T cell %CD4 regulatory T cell	Activated & secreting CD4 regulatory T cell %CD4 regulatory T cell	TRUE	reported	textfile	2	1	TRUE	NA
rs191384725	G	A	G	A	-0.8475	-0.42241	0.0041	0.0377328	FALSE	FALSE	FALSE	jObgQv	7578262	0.162294	0.302284	Nasopharynx Cancer	TRUE	reported	textfile	16	7628264	3437	0.1874	6.354e-06	GCST90001502 || Activated & secreting CD4 regulatory T cell %CD4 regulatory T cell	Activated & secreting CD4 regulatory T cell %CD4 regulatory T cell	TRUE	reported	textfile	2	1	TRUE	NA
rs192123974	T	C	T	C	-1.546	0.300205	0.0016	0.0297164	FALSE	FALSE	FALSE	jObgQv	13902269	0.375198	0.338534	Nasopharynx Cancer	TRUE	reported	textfile	11	13923816	3437	0.3144	9.19e-07	GCST90001502 || Activated & secreting CD4 regulatory T cell %CD4 regulatory T cell	Activated & secreting CD4 regulatory T cell %CD4 regulatory T cell	TRUE	reported	textfile	2	1	TRUE	NA
rs273421	C	G	C	G	0.1317	-0.243616	0.8356	0.877426	FALSE	TRUE	FALSE	jObgQv	131530578	0.159963	0.173368	Nasopharynx Cancer	TRUE	reported	textfile	8	132542825	3437	0.02963	9.001e-06	GCST90001502 || Activated & secreting CD4 regulatory T cell %CD4 regulatory T cell	Activated & secreting CD4 regulatory T cell %CD4 regulatory T cell	TRUE	reported	textfile	2	1	TRUE	NA
rs34645541	A	C	A	C	-0.6555	-0.198205	0.0095	0.0201533	FALSE	FALSE	FALSE	jObgQv	195906475	0.627766	0.408776	Nasopharynx Cancer	TRUE	reported	textfile	1	195875605	3437	0.1174	2.552e-08	GCST90001502 || Activated & secreting CD4 regulatory T cell %CD4 regulatory T cell	Activated & secreting CD4 regulatory T cell %CD4 regulatory T cell	TRUE	reported	textfile	2	1	TRUE	NA
rs413431	G	A	G	A	0.2748	-0.0740396	0.8154	0.955429	FALSE	FALSE	FALSE	jObgQv	38949554	0.787874	0.275167	Nasopharynx Cancer	TRUE	reported	textfile	2	39176695	3437	0.0293	1.163e-20	GCST90001502 || Activated & secreting CD4 regulatory T cell %CD4 regulatory T cell	Activated & secreting CD4 regulatory T cell %CD4 regulatory T cell	TRUE	reported	textfile	2	1	TRUE	NA
rs568546879	C	G	C	G	-0.7463	-0.587223	0.0049	0.00775354	FALSE	TRUE	FALSE	jObgQv	36298149	0.3742	0.660816	Nasopharynx Cancer	TRUE	reported	textfile	18	33878112	3437	0.1677	8.8e-06	GCST90001502 || Activated & secreting CD4 regulatory T cell %CD4 regulatory T cell	Activated & secreting CD4 regulatory T cell %CD4 regulatory T cell	TRUE	reported	textfile	2	1	TRUE	NA
rs60220946	T	C	T	C	-0.4053	-0.182287	0.0212	0.00903986	FALSE	FALSE	FALSE	jObgQv	193536495	0.763845	0.60674	Nasopharynx Cancer	TRUE	reported	textfile	1	193505625	3437	0.07676	1.367e-07	GCST90001502 || Activated & secreting CD4 regulatory T cell %CD4 regulatory T cell	Activated & secreting CD4 regulatory T cell %CD4 regulatory T cell	TRUE	reported	textfile	2	1	TRUE	NA
rs61828007	G	A	G	A	-0.356	-0.0510927	0.0289	0.017638	FALSE	FALSE	FALSE	jObgQv	203533840	0.907284	0.438695	Nasopharynx Cancer	TRUE	reported	textfile	1	203502968	3437	0.06849	2.127e-07	GCST90001502 || Activated & secreting CD4 regulatory T cell %CD4 regulatory T cell	Activated & secreting CD4 regulatory T cell %CD4 regulatory T cell	TRUE	reported	textfile	2	1	TRUE	NA
rs6751481	C	T	C	T	-0.2903	-0.1383	0.4709	0.525769	FALSE	FALSE	FALSE	jObgQv	38670668	0.22865	0.114882	Nasopharynx Cancer	TRUE	reported	textfile	2	38897810	3437	0.02227	6.288e-38	GCST90001502 || Activated & secreting CD4 regulatory T cell %CD4 regulatory T cell	Activated & secreting CD4 regulatory T cell %CD4 regulatory T cell	TRUE	reported	textfile	2	1	TRUE	NA
rs72651876	T	C	T	C	-0.1135	-0.0378807	0.2699	0.154235	FALSE	FALSE	FALSE	jObgQv	18879533	0.815113	0.161998	Nasopharynx Cancer	TRUE	reported	textfile	1	19206027	3437	0.02516	6.644e-06	GCST90001502 || Activated & secreting CD4 regulatory T cell %CD4 regulatory T cell	Activated & secreting CD4 regulatory T cell %CD4 regulatory T cell	TRUE	reported	textfile	2	1	TRUE	NA
rs73579441	C	T	C	T	-0.1959	0.0537229	0.0716	0.0323809	FALSE	FALSE	FALSE	jObgQv	48111499	0.867344	0.32163	Nasopharynx Cancer	TRUE	reported	textfile	8	49024059	3437	0.04424	9.816e-06	GCST90001502 || Activated & secreting CD4 regulatory T cell %CD4 regulatory T cell	Activated & secreting CD4 regulatory T cell %CD4 regulatory T cell	TRUE	reported	textfile	2	1	TRUE	NA
rs7530076	A	G	A	G	0.4611	-0.00469441	0.9748	0.960127	FALSE	FALSE	FALSE	jObgQv	195856146	0.987375	0.296676	Nasopharynx Cancer	TRUE	reported	textfile	1	195825276	3437	0.07373	4.499e-10	GCST90001502 || Activated & secreting CD4 regulatory T cell %CD4 regulatory T cell	Activated & secreting CD4 regulatory T cell %CD4 regulatory T cell	TRUE	reported	textfile	2	1	TRUE	NA
rs76109501	A	G	A	G	-0.8373	0.203569	0.0033	0.0094956	FALSE	FALSE	FALSE	jObgQv	28466405	0.729881	0.589568	Nasopharynx Cancer	TRUE	reported	textfile	8	28323922	3437	0.1852	6.332e-06	GCST90001502 || Activated & secreting CD4 regulatory T cell %CD4 regulatory T cell	Activated & secreting CD4 regulatory T cell %CD4 regulatory T cell	TRUE	reported	textfile	2	1	TRUE	NA
rs78181865	A	G	A	G	-2.709	0.0490223	3e-04	0.0250995	FALSE	FALSE	FALSE	jObgQv	84432508	0.894579	0.369946	Nasopharynx Cancer	TRUE	reported	textfile	3	84481659	3437	0.5951	5.506e-06	GCST90001502 || Activated & secreting CD4 regulatory T cell %CD4 regulatory T cell	Activated & secreting CD4 regulatory T cell %CD4 regulatory T cell	TRUE	reported	textfile	2	1	TRUE	NA
rs9274712	T	C	T	C	0.1731	-0.00490545	0.3326	0.326182	FALSE	FALSE	FALSE	jObgQv	32669521	0.968341	0.123598	Nasopharynx Cancer	TRUE	reported	textfile	6	32637298	3437	0.03457	5.809e-07	GCST90001502 || Activated & secreting CD4 regulatory T cell %CD4 regulatory T cell	Activated & secreting CD4 regulatory T cell %CD4 regulatory T cell	TRUE	reported	textfile	2	1	TRUE	NA
rs10059100	G	A	G	A	-0.1194	-0.13035	0.3224	0.411525	FALSE	FALSE	FALSE	jObgQv	120765089	0.263871	0.116666	Nasopharynx Cancer	TRUE	reported	textfile	5	120100784	3437	0.02467	1.357e-06	GCST90001481 || Resting CD4 regulatory T cell %CD4 regulatory T cell	Resting CD4 regulatory T cell %CD4 regulatory T cell	TRUE	reported	textfile	2	1	TRUE	NA
rs112553628	G	A	G	A	0.2951	0.0403203	0.0352	0.054988	FALSE	FALSE	FALSE	jObgQv	37850186	0.871012	0.248319	Nasopharynx Cancer	TRUE	reported	textfile	2	38077329	3437	0.06128	1.538e-06	GCST90001481 || Resting CD4 regulatory T cell %CD4 regulatory T cell	Resting CD4 regulatory T cell %CD4 regulatory T cell	TRUE	reported	textfile	2	1	TRUE	NA
rs11579717	A	G	A	G	1.864	0.277046	0.0044	0.0750552	FALSE	FALSE	FALSE	jObgQv	200029993	0.207369	0.219732	Nasopharynx Cancer	TRUE	reported	textfile	1	199999121	3437	0.1678	3.373e-28	GCST90001481 || Resting CD4 regulatory T cell %CD4 regulatory T cell	Resting CD4 regulatory T cell %CD4 regulatory T cell	TRUE	reported	textfile	2	1	TRUE	NA
rs116850494	A	G	A	G	0.4351	-0.0749771	0.0145	0.0446851	FALSE	FALSE	FALSE	jObgQv	59815644	0.784509	0.274192	Nasopharynx Cancer	TRUE	reported	textfile	13	60389778	3437	0.09531	5.168e-06	GCST90001481 || Resting CD4 regulatory T cell %CD4 regulatory T cell	Resting CD4 regulatory T cell %CD4 regulatory T cell	TRUE	reported	textfile	2	1	TRUE	NA
rs12722496	G	A	G	A	-0.2244	0.302696	0.0611	0.0655309	FALSE	FALSE	FALSE	jObgQv	6054704	0.189182	0.230537	Nasopharynx Cancer	TRUE	reported	textfile	10	6096667	3437	0.0482	3.346e-06	GCST90001481 || Resting CD4 regulatory T cell %CD4 regulatory T cell	Resting CD4 regulatory T cell %CD4 regulatory T cell	TRUE	reported	textfile	2	1	TRUE	NA
rs12993274	C	A	C	A	-0.1476	0.379347	0.1481	0.0463433	FALSE	FALSE	FALSE	jObgQv	42151630	0.155966	0.267377	Nasopharynx Cancer	TRUE	reported	textfile	2	42378770	3437	0.0323	5.057e-06	GCST90001481 || Resting CD4 regulatory T cell %CD4 regulatory T cell	Resting CD4 regulatory T cell %CD4 regulatory T cell	TRUE	reported	textfile	2	1	TRUE	NA
rs138463974	G	A	G	A	0.7514	0.520532	0.0047	0.0436034	FALSE	FALSE	FALSE	jObgQv	131630002	0.0808556	0.298173	Nasopharynx Cancer	TRUE	reported	textfile	12	132114547	3437	0.1662	6.326e-06	GCST90001481 || Resting CD4 regulatory T cell %CD4 regulatory T cell	Resting CD4 regulatory T cell %CD4 regulatory T cell	TRUE	reported	textfile	2	1	TRUE	NA
rs138915779	A	C	A	C	1.793	0.726361	0.0035	0.0163449	FALSE	FALSE	FALSE	jObgQv	190110040	0.111872	0.456878	Nasopharynx Cancer	TRUE	reported	textfile	1	190079170	3437	0.2061	4.928e-18	GCST90001481 || Resting CD4 regulatory T cell %CD4 regulatory T cell	Resting CD4 regulatory T cell %CD4 regulatory T cell	TRUE	reported	textfile	2	1	TRUE	NA
rs138960714	C	A	C	A	2.013	-0.0773741	6e-04	0.0068332	FALSE	FALSE	FALSE	jObgQv	122501564	0.909999	0.684481	Nasopharynx Cancer	TRUE	reported	textfile	4	123422719	3437	0.4545	9.712e-06	GCST90001481 || Resting CD4 regulatory T cell %CD4 regulatory T cell	Resting CD4 regulatory T cell %CD4 regulatory T cell	TRUE	reported	textfile	2	1	TRUE	NA
rs139681117	T	C	T	C	0.2445	-0.343103	0.0528	0.0312649	FALSE	FALSE	FALSE	jObgQv	23702050	0.292303	0.325809	Nasopharynx Cancer	TRUE	reported	textfile	2	23924920	3437	0.05221	2.937e-06	GCST90001481 || Resting CD4 regulatory T cell %CD4 regulatory T cell	Resting CD4 regulatory T cell %CD4 regulatory T cell	TRUE	reported	textfile	2	1	TRUE	NA
rs147958143	T	A	T	A	-0.4624	0.12985	0.0111	0.0358107	FALSE	TRUE	FALSE	jObgQv	237932955	0.677741	0.31248	Nasopharynx Cancer	TRUE	reported	textfile	1	238096255	3437	0.104	8.951e-06	GCST90001481 || Resting CD4 regulatory T cell %CD4 regulatory T cell	Resting CD4 regulatory T cell %CD4 regulatory T cell	TRUE	reported	textfile	2	1	TRUE	NA
rs150956189	C	T	C	T	2.691	-0.306436	3e-04	0.0415596	FALSE	FALSE	FALSE	jObgQv	214452438	0.294725	0.292453	Nasopharynx Cancer	TRUE	reported	textfile	1	214625781	3437	0.5693	2.367e-06	GCST90001481 || Resting CD4 regulatory T cell %CD4 regulatory T cell	Resting CD4 regulatory T cell %CD4 regulatory T cell	TRUE	reported	textfile	2	1	TRUE	NA
rs17607399	T	C	T	C	0.209	-0.229929	0.1084	0.0819082	FALSE	FALSE	FALSE	jObgQv	41657072	0.270547	0.208684	Nasopharynx Cancer	TRUE	reported	textfile	2	41884212	3437	0.03723	2.141e-08	GCST90001481 || Resting CD4 regulatory T cell %CD4 regulatory T cell	Resting CD4 regulatory T cell %CD4 regulatory T cell	TRUE	reported	textfile	2	1	TRUE	NA
rs17612648	G	C	G	C	2.568	0.572694	0.0035	0.00503358	FALSE	TRUE	FALSE	jObgQv	198696788	0.49376	0.836856	Nasopharynx Cancer	TRUE	reported	textfile	1	198665917	3437	0.1816	3.55e-44	GCST90001481 || Resting CD4 regulatory T cell %CD4 regulatory T cell	Resting CD4 regulatory T cell %CD4 regulatory T cell	TRUE	reported	textfile	2	1	TRUE	NA
rs187089343	C	A	C	A	0.9806	-0.520579	0.0047	0.0142975	FALSE	FALSE	FALSE	jObgQv	182122403	0.302457	0.504839	Nasopharynx Cancer	TRUE	reported	textfile	1	182091538	3437	0.1707	1.004e-08	GCST90001481 || Resting CD4 regulatory T cell %CD4 regulatory T cell	Resting CD4 regulatory T cell %CD4 regulatory T cell	TRUE	reported	textfile	2	1	TRUE	NA
rs192123974	T	C	T	C	1.588	0.300205	0.0016	0.0297164	FALSE	FALSE	FALSE	jObgQv	13902269	0.375198	0.338534	Nasopharynx Cancer	TRUE	reported	textfile	11	13923816	3437	0.3176	5.995e-07	GCST90001481 || Resting CD4 regulatory T cell %CD4 regulatory T cell	Resting CD4 regulatory T cell %CD4 regulatory T cell	TRUE	reported	textfile	2	1	TRUE	NA
rs273421	C	G	C	G	-0.1329	-0.243616	0.8356	0.877426	FALSE	TRUE	FALSE	jObgQv	131530578	0.159963	0.173368	Nasopharynx Cancer	TRUE	reported	textfile	8	132542825	3437	0.02996	9.37e-06	GCST90001481 || Resting CD4 regulatory T cell %CD4 regulatory T cell	Resting CD4 regulatory T cell %CD4 regulatory T cell	TRUE	reported	textfile	2	1	TRUE	NA
rs34645541	A	C	A	C	0.6192	-0.198205	0.0095	0.0201533	FALSE	FALSE	FALSE	jObgQv	195906475	0.627766	0.408776	Nasopharynx Cancer	TRUE	reported	textfile	1	195875605	3437	0.1187	1.934e-07	GCST90001481 || Resting CD4 regulatory T cell %CD4 regulatory T cell	Resting CD4 regulatory T cell %CD4 regulatory T cell	TRUE	reported	textfile	2	1	TRUE	NA
rs413431	G	A	G	A	-0.2777	-0.0740396	0.8154	0.955429	FALSE	FALSE	FALSE	jObgQv	38949554	0.787874	0.275167	Nasopharynx Cancer	TRUE	reported	textfile	2	39176695	3437	0.02969	1.468e-20	GCST90001481 || Resting CD4 regulatory T cell %CD4 regulatory T cell	Resting CD4 regulatory T cell %CD4 regulatory T cell	TRUE	reported	textfile	2	1	TRUE	NA
rs60220946	T	C	T	C	0.4297	-0.182287	0.0212	0.00903986	FALSE	FALSE	FALSE	jObgQv	193536495	0.763845	0.60674	Nasopharynx Cancer	TRUE	reported	textfile	1	193505625	3437	0.07742	3.079e-08	GCST90001481 || Resting CD4 regulatory T cell %CD4 regulatory T cell	Resting CD4 regulatory T cell %CD4 regulatory T cell	TRUE	reported	textfile	2	1	TRUE	NA
rs61828007	G	A	G	A	0.3706	-0.0510927	0.0289	0.017638	FALSE	FALSE	FALSE	jObgQv	203533840	0.907284	0.438695	Nasopharynx Cancer	TRUE	reported	textfile	1	203502968	3437	0.06927	9.347e-08	GCST90001481 || Resting CD4 regulatory T cell %CD4 regulatory T cell	Resting CD4 regulatory T cell %CD4 regulatory T cell	TRUE	reported	textfile	2	1	TRUE	NA
rs6751481	C	T	C	T	0.2946	-0.1383	0.4709	0.525769	FALSE	FALSE	FALSE	jObgQv	38670668	0.22865	0.114882	Nasopharynx Cancer	TRUE	reported	textfile	2	38897810	3437	0.02252	3.398e-38	GCST90001481 || Resting CD4 regulatory T cell %CD4 regulatory T cell	Resting CD4 regulatory T cell %CD4 regulatory T cell	TRUE	reported	textfile	2	1	TRUE	NA
rs73124650	C	T	C	T	0.3448	0.367275	0.0249	0.0166438	FALSE	FALSE	FALSE	jObgQv	48906892	0.41042	0.44618	Nasopharynx Cancer	TRUE	reported	textfile	20	47523429	3437	0.07228	1.915e-06	GCST90001481 || Resting CD4 regulatory T cell %CD4 regulatory T cell	Resting CD4 regulatory T cell %CD4 regulatory T cell	TRUE	reported	textfile	2	1	TRUE	NA
rs7530076	A	G	A	G	-0.463	-0.00469441	0.9748	0.960127	FALSE	FALSE	FALSE	jObgQv	195856146	0.987375	0.296676	Nasopharynx Cancer	TRUE	reported	textfile	1	195825276	3437	0.07456	5.955e-10	GCST90001481 || Resting CD4 regulatory T cell %CD4 regulatory T cell	Resting CD4 regulatory T cell %CD4 regulatory T cell	TRUE	reported	textfile	2	1	TRUE	NA
rs76109501	A	G	A	G	0.831	0.203569	0.0033	0.0094956	FALSE	FALSE	FALSE	jObgQv	28466405	0.729881	0.589568	Nasopharynx Cancer	TRUE	reported	textfile	8	28323922	3437	0.1867	8.775e-06	GCST90001481 || Resting CD4 regulatory T cell %CD4 regulatory T cell	Resting CD4 regulatory T cell %CD4 regulatory T cell	TRUE	reported	textfile	2	1	TRUE	NA
rs76584473	A	G	A	G	0.2968	-0.161767	0.0304	0.0395504	FALSE	FALSE	FALSE	jObgQv	72882221	0.58791	0.298536	Nasopharynx Cancer	TRUE	reported	textfile	2	73109350	3437	0.06625	7.688e-06	GCST90001481 || Resting CD4 regulatory T cell %CD4 regulatory T cell	Resting CD4 regulatory T cell %CD4 regulatory T cell	TRUE	reported	textfile	2	1	TRUE	NA
rs78144227	A	G	A	G	0.2555	0.340131	0.0444	0.0119209	FALSE	FALSE	FALSE	jObgQv	203633312	0.521381	0.530445	Nasopharynx Cancer	TRUE	reported	textfile	1	203602440	3437	0.05701	7.662e-06	GCST90001481 || Resting CD4 regulatory T cell %CD4 regulatory T cell	Resting CD4 regulatory T cell %CD4 regulatory T cell	TRUE	reported	textfile	2	1	TRUE	NA
rs79670457	T	C	T	C	0.2321	0.20654	0.0541	0.0218518	FALSE	FALSE	FALSE	jObgQv	48821432	0.601348	0.395321	Nasopharynx Cancer	TRUE	reported	textfile	20	47437969	3437	0.04896	2.227e-06	GCST90001481 || Resting CD4 regulatory T cell %CD4 regulatory T cell	Resting CD4 regulatory T cell %CD4 regulatory T cell	TRUE	reported	textfile	2	1	TRUE	NA
rs9274712	T	C	T	C	-0.1758	-0.00490545	0.3326	0.326182	FALSE	FALSE	FALSE	jObgQv	32669521	0.968341	0.123598	Nasopharynx Cancer	TRUE	reported	textfile	6	32637298	3437	0.03533	6.799e-07	GCST90001481 || Resting CD4 regulatory T cell %CD4 regulatory T cell	Resting CD4 regulatory T cell %CD4 regulatory T cell	TRUE	reported	textfile	2	1	TRUE	NA
rs1006368	T	C	T	C	0.2024	0.106882	0.1224	0.0808522	FALSE	FALSE	FALSE	jObgQv	124658034	0.606327	0.207407	Nasopharynx Cancer	TRUE	reported	textfile	10	126346603	3113	0.04066	6.822e-07	GCST90002084 || SSC-A on Natural Killer T	SSC-A on Natural Killer T	TRUE	reported	textfile	2	1	TRUE	NA
rs10422871	T	C	T	C	-0.2765	0.115575	0.0888	0.0447566	FALSE	FALSE	FALSE	jObgQv	8678966	0.66924	0.270545	Nasopharynx Cancer	TRUE	reported	textfile	19	8789227	3113	0.04672	3.603e-09	GCST90002084 || SSC-A on Natural Killer T	SSC-A on Natural Killer T	TRUE	reported	textfile	2	1	TRUE	NA
rs10749775	A	C	A	C	0.1882	-0.17747	0.8657	0.934571	FALSE	FALSE	FALSE	jObgQv	67356404	0.438222	0.228935	Nasopharynx Cancer	TRUE	reported	textfile	1	67822087	3113	0.03934	1.804e-06	GCST90002084 || SSC-A on Natural Killer T	SSC-A on Natural Killer T	TRUE	reported	textfile	2	1	TRUE	NA
rs10765790	C	T	C	T	0.1554	0.180086	0.5524	0.493659	FALSE	FALSE	FALSE	jObgQv	96119570	0.117984	0.115197	Nasopharynx Cancer	TRUE	reported	textfile	11	95852734	3113	0.02741	1.55e-08	GCST90002084 || SSC-A on Natural Killer T	SSC-A on Natural Killer T	TRUE	reported	textfile	2	1	TRUE	NA
rs11644532	A	G	A	G	0.2024	-0.177891	0.1145	0.120185	FALSE	FALSE	FALSE	jObgQv	70623757	0.323177	0.180061	Nasopharynx Cancer	TRUE	reported	textfile	16	70657660	3113	0.04461	5.944e-06	GCST90002084 || SSC-A on Natural Killer T	SSC-A on Natural Killer T	TRUE	reported	textfile	2	1	TRUE	NA
rs118042158	C	T	C	T	0.867	-0.0766246	0.0051	0.0256223	FALSE	FALSE	FALSE	jObgQv	96804205	0.838281	0.37544	Nasopharynx Cancer	TRUE	reported	textfile	13	97456459	3113	0.1949	8.955e-06	GCST90002084 || SSC-A on Natural Killer T	SSC-A on Natural Killer T	TRUE	reported	textfile	2	1	TRUE	NA
rs12716653	C	T	C	T	-0.1377	0.133116	0.6349	0.563329	FALSE	FALSE	FALSE	jObgQv	87271122	0.25277	0.116396	Nasopharynx Cancer	TRUE	reported	textfile	9	89886037	3113	0.02831	1.199e-06	GCST90002084 || SSC-A on Natural Killer T	SSC-A on Natural Killer T	TRUE	reported	textfile	2	1	TRUE	NA
rs138822248	A	G	A	G	-0.5658	-0.638749	0.0111	0.00599	FALSE	FALSE	FALSE	jObgQv	152114093	0.379727	0.727174	Nasopharynx Cancer	TRUE	reported	textfile	2	152970607	3113	0.1276	9.582e-06	GCST90002084 || SSC-A on Natural Killer T	SSC-A on Natural Killer T	TRUE	reported	textfile	2	1	TRUE	NA
rs2109396	A	C	A	C	-0.1485	0.00865291	0.7498	0.848429	FALSE	FALSE	FALSE	jObgQv	14894330	0.956466	0.158512	Nasopharynx Cancer	TRUE	reported	textfile	7	14933955	3113	0.03134	2.257e-06	GCST90002084 || SSC-A on Natural Killer T	SSC-A on Natural Killer T	TRUE	reported	textfile	2	1	TRUE	NA
rs2198787	C	A	C	A	-0.2554	0.296018	0.9269	0.982291	FALSE	FALSE	FALSE	jObgQv	61902285	0.493436	0.432235	Nasopharynx Cancer	TRUE	reported	textfile	12	62296066	3113	0.05271	1.327e-06	GCST90002084 || SSC-A on Natural Killer T	SSC-A on Natural Killer T	TRUE	reported	textfile	2	1	TRUE	NA
rs276951	T	C	T	C	-0.148	-0.0484077	0.2713	0.20319	FALSE	FALSE	FALSE	jObgQv	86209581	0.733738	0.142309	Nasopharynx Cancer	TRUE	reported	textfile	16	86243187	3113	0.02986	7.543e-07	GCST90002084 || SSC-A on Natural Killer T	SSC-A on Natural Killer T	TRUE	reported	textfile	2	1	TRUE	NA
rs35060274	G	T	G	T	0.159	-0.0941089	0.1919	0.21834	FALSE	FALSE	FALSE	jObgQv	57425739	0.498354	0.138992	Nasopharynx Cancer	TRUE	reported	textfile	8	58338298	3113	0.03382	2.686e-06	GCST90002084 || SSC-A on Natural Killer T	SSC-A on Natural Killer T	TRUE	reported	textfile	2	1	TRUE	NA
rs4707956	A	C	A	C	0.1305	-0.288658	0.2812	0.298128	FALSE	FALSE	FALSE	jObgQv	71938637	0.0228402	0.126821	Nasopharynx Cancer	TRUE	reported	textfile	6	72648340	3113	0.02938	9.274e-06	GCST90002084 || SSC-A on Natural Killer T	SSC-A on Natural Killer T	TRUE	reported	textfile	2	1	TRUE	NA
rs55657662	A	C	A	C	0.135	0.151272	0.2605	0.253406	FALSE	FALSE	FALSE	jObgQv	102022146	0.25287	0.1323	Nasopharynx Cancer	TRUE	reported	textfile	13	102674496	3113	0.03039	9.264e-06	GCST90002084 || SSC-A on Natural Killer T	SSC-A on Natural Killer T	TRUE	reported	textfile	2	1	TRUE	NA
rs6783507	C	T	C	T	-0.245	0.260615	0.0634	0.121418	FALSE	FALSE	FALSE	jObgQv	123799411	0.148266	0.180272	Nasopharynx Cancer	TRUE	reported	textfile	3	123518258	3113	0.05538	9.996e-06	GCST90002084 || SSC-A on Natural Killer T	SSC-A on Natural Killer T	TRUE	reported	textfile	2	1	TRUE	NA
rs6918518	C	A	C	A	0.1324	0.0177015	0.3977	0.526799	FALSE	FALSE	FALSE	jObgQv	158509664	0.877685	0.115016	Nasopharynx Cancer	TRUE	reported	textfile	6	158930696	3113	0.02764	1.735e-06	GCST90002084 || SSC-A on Natural Killer T	SSC-A on Natural Killer T	TRUE	reported	textfile	2	1	TRUE	NA
rs7183698	C	A	C	A	0.1252	-0.0329233	0.3816	0.434824	FALSE	FALSE	FALSE	jObgQv	64577953	0.776714	0.116089	Nasopharynx Cancer	TRUE	reported	textfile	15	64870152	3113	0.02793	7.696e-06	GCST90002084 || SSC-A on Natural Killer T	SSC-A on Natural Killer T	TRUE	reported	textfile	2	1	TRUE	NA
rs74777495	T	G	T	G	1.36	0.0360312	0.0021	0.0339647	FALSE	FALSE	FALSE	jObgQv	61243045	0.912767	0.328906	Nasopharynx Cancer	TRUE	reported	textfile	18	58910278	3113	0.2951	4.212e-06	GCST90002084 || SSC-A on Natural Killer T	SSC-A on Natural Killer T	TRUE	reported	textfile	2	1	TRUE	NA
rs78201778	A	G	A	G	2.293	-0.236934	6e-04	0.0334736	FALSE	FALSE	FALSE	jObgQv	45478570	0.461502	0.321757	Nasopharynx Cancer	TRUE	reported	textfile	12	45872353	3113	0.5103	7.258e-06	GCST90002084 || SSC-A on Natural Killer T	SSC-A on Natural Killer T	TRUE	reported	textfile	2	1	TRUE	NA
rs79523120	C	T	C	T	-2.525	-0.0780178	8e-04	0.0395009	FALSE	FALSE	FALSE	jObgQv	65704246	0.79373	0.298382	Nasopharynx Cancer	TRUE	reported	textfile	6	66414139	3113	0.5177	1.133e-06	GCST90002084 || SSC-A on Natural Killer T	SSC-A on Natural Killer T	TRUE	reported	textfile	2	1	TRUE	NA
rs1006368	T	C	T	C	0.4144	0.106882	0.1224	0.0808522	FALSE	FALSE	FALSE	jObgQv	124658034	0.606327	0.207407	Nasopharynx Cancer	TRUE	reported	textfile	10	126346603	3113	0.04052	3.613e-24	GCST90002076 || SSC-A on Natural Killer	SSC-A on Natural Killer	TRUE	reported	textfile	2	1	TRUE	NA
rs10512469	T	C	T	C	-0.1684	-0.093175	0.1646	0.250366	FALSE	FALSE	FALSE	jObgQv	35443783	0.48488	0.133397	Nasopharynx Cancer	TRUE	reported	textfile	17	33770802	3113	0.03658	4.307e-06	GCST90002076 || SSC-A on Natural Killer	SSC-A on Natural Killer	TRUE	reported	textfile	2	1	TRUE	NA
rs11081793	G	A	G	A	-0.3945	-0.380094	0.0255	0.00988486	FALSE	FALSE	FALSE	jObgQv	22142575	0.502236	0.56648	Nasopharynx Cancer	TRUE	reported	textfile	18	19722536	3113	0.08374	2.569e-06	GCST90002076 || SSC-A on Natural Killer	SSC-A on Natural Killer	TRUE	reported	textfile	2	1	TRUE	NA
rs11703193	A	G	A	G	-0.1793	0.29621	0.1597	0.167321	FALSE	FALSE	FALSE	jObgQv	18059257	0.0568774	0.155552	Nasopharynx Cancer	TRUE	reported	textfile	22	18542023	3113	0.03727	1.568e-06	GCST90002076 || SSC-A on Natural Killer	SSC-A on Natural Killer	TRUE	reported	textfile	2	1	TRUE	NA
rs12594783	C	T	C	T	-0.1395	-0.0450176	0.2535	0.292412	FALSE	FALSE	FALSE	jObgQv	87497169	0.722815	0.126917	Nasopharynx Cancer	TRUE	reported	textfile	15	88040400	3113	0.03061	5.416e-06	GCST90002076 || SSC-A on Natural Killer	SSC-A on Natural Killer	TRUE	reported	textfile	2	1	TRUE	NA
rs147596499	G	A	G	A	0.4951	-0.0517367	0.0154	0.00325509	FALSE	FALSE	FALSE	jObgQv	95568226	0.95837	0.99115	Nasopharynx Cancer	TRUE	reported	textfile	4	96489377	3113	0.1098	6.783e-06	GCST90002076 || SSC-A on Natural Killer	SSC-A on Natural Killer	TRUE	reported	textfile	2	1	TRUE	NA
rs17606146	A	G	A	G	-0.2168	-0.325498	0.0858	0.0608628	FALSE	FALSE	FALSE	jObgQv	3631136	0.17885	0.242132	Nasopharynx Cancer	TRUE	reported	textfile	19	3631134	3113	0.04794	6.367e-06	GCST90002076 || SSC-A on Natural Killer	SSC-A on Natural Killer	TRUE	reported	textfile	2	1	TRUE	NA
rs188107682	A	G	A	G	-0.4965	-1.14606	0.0162	0.00181234	FALSE	FALSE	FALSE	jObgQv	170635955	0.436031	1.47136	Nasopharynx Cancer	TRUE	reported	textfile	5	170062959	3113	0.1093	5.742e-06	GCST90002076 || SSC-A on Natural Killer	SSC-A on Natural Killer	TRUE	reported	textfile	2	1	TRUE	NA
rs2198787	C	A	C	A	-0.2652	0.296018	0.9269	0.982291	FALSE	FALSE	FALSE	jObgQv	61902285	0.493436	0.432235	Nasopharynx Cancer	TRUE	reported	textfile	12	62296066	3113	0.05319	6.547e-07	GCST90002076 || SSC-A on Natural Killer	SSC-A on Natural Killer	TRUE	reported	textfile	2	1	TRUE	NA
rs28691703	C	T	C	T	0.1706	-0.0466684	0.2127	0.266136	FALSE	FALSE	FALSE	jObgQv	43145154	0.721614	0.13098	Nasopharynx Cancer	TRUE	reported	textfile	19	43649306	3113	0.03639	2.871e-06	GCST90002076 || SSC-A on Natural Killer	SSC-A on Natural Killer	TRUE	reported	textfile	2	1	TRUE	NA
rs2869804	G	A	G	A	-0.1514	0.0959614	0.8008	0.787489	FALSE	FALSE	FALSE	jObgQv	14141134	0.494112	0.140339	Nasopharynx Cancer	TRUE	reported	textfile	18	14141133	3113	0.03364	7.08e-06	GCST90002076 || SSC-A on Natural Killer	SSC-A on Natural Killer	TRUE	reported	textfile	2	1	TRUE	NA
rs2915158	G	A	G	A	0.7087	-0.415091	0.0072	0.0467362	FALSE	FALSE	FALSE	jObgQv	9872704	0.131738	0.27539	Nasopharynx Cancer	TRUE	reported	textfile	7	9912333	3113	0.1574	6.932e-06	GCST90002076 || SSC-A on Natural Killer	SSC-A on Natural Killer	TRUE	reported	textfile	2	1	TRUE	NA
rs35150190	T	G	T	G	-0.1472	-0.0244803	0.2135	0.262956	FALSE	FALSE	FALSE	jObgQv	39795587	0.851705	0.13095	Nasopharynx Cancer	TRUE	reported	textfile	19	40286227	3113	0.03246	6.001e-06	GCST90002076 || SSC-A on Natural Killer	SSC-A on Natural Killer	TRUE	reported	textfile	2	1	TRUE	NA
rs6850820	A	G	A	G	-0.1642	-0.105053	0.8275	0.68586	FALSE	FALSE	FALSE	jObgQv	148404190	0.39937	0.124655	Nasopharynx Cancer	TRUE	reported	textfile	4	149325342	3113	0.03573	4.482e-06	GCST90002076 || SSC-A on Natural Killer	SSC-A on Natural Killer	TRUE	reported	textfile	2	1	TRUE	NA
rs6863338	T	C	T	C	0.2553	-0.0286924	0.084	0.128446	FALSE	FALSE	FALSE	jObgQv	128250904	0.86923	0.174277	Nasopharynx Cancer	TRUE	reported	textfile	5	127586596	3113	0.05018	3.848e-07	GCST90002076 || SSC-A on Natural Killer	SSC-A on Natural Killer	TRUE	reported	textfile	2	1	TRUE	NA
rs74856421	T	C	T	C	0.22	0.262975	0.0793	0.0740312	FALSE	FALSE	FALSE	jObgQv	3723109	0.232658	0.220332	Nasopharynx Cancer	TRUE	reported	textfile	16	3773110	3113	0.04913	7.787e-06	GCST90002076 || SSC-A on Natural Killer	SSC-A on Natural Killer	TRUE	reported	textfile	2	1	TRUE	NA
rs75215140	G	A	G	A	-0.1632	-0.0546424	0.168	0.160135	FALSE	FALSE	FALSE	jObgQv	61908172	0.726218	0.156049	Nasopharynx Cancer	TRUE	reported	textfile	2	62135307	3113	0.0367	9.041e-06	GCST90002076 || SSC-A on Natural Killer	SSC-A on Natural Killer	TRUE	reported	textfile	2	1	TRUE	NA
rs7575742	G	A	G	A	0.1383	-0.0298766	0.3696	0.657964	FALSE	FALSE	FALSE	jObgQv	134671432	0.806473	0.121956	Nasopharynx Cancer	TRUE	reported	textfile	2	135429002	3113	0.02791	7.572e-07	GCST90002076 || SSC-A on Natural Killer	SSC-A on Natural Killer	TRUE	reported	textfile	2	1	TRUE	NA
rs767896	T	C	T	C	0.1637	-0.00343734	0.2114	0.362128	FALSE	FALSE	FALSE	jObgQv	33823738	0.977071	0.119597	Nasopharynx Cancer	TRUE	reported	textfile	6	33791515	3113	0.03376	1.305e-06	GCST90002076 || SSC-A on Natural Killer	SSC-A on Natural Killer	TRUE	reported	textfile	2	1	TRUE	NA
rs77154024	C	T	C	T	1.113	0.158404	0.0027	0.0401357	FALSE	FALSE	FALSE	jObgQv	71680547	0.601026	0.302919	Nasopharynx Cancer	TRUE	reported	textfile	4	72546264	3113	0.242	4.423e-06	GCST90002076 || SSC-A on Natural Killer	SSC-A on Natural Killer	TRUE	reported	textfile	2	1	TRUE	NA
rs79025422	A	G	A	G	0.5466	0.0345215	0.0148	0.0448703	FALSE	FALSE	FALSE	jObgQv	80940864	0.902882	0.282915	Nasopharynx Cancer	TRUE	reported	textfile	5	80236683	3113	0.1149	2.063e-06	GCST90002076 || SSC-A on Natural Killer	SSC-A on Natural Killer	TRUE	reported	textfile	2	1	TRUE	NA
rs873220	A	G	A	G	-0.1277	-0.289172	0.3392	0.389794	FALSE	FALSE	FALSE	jObgQv	32009849	0.014101	0.117804	Nasopharynx Cancer	TRUE	reported	textfile	21	33382162	3113	0.02879	9.567e-06	GCST90002076 || SSC-A on Natural Killer	SSC-A on Natural Killer	TRUE	reported	textfile	2	1	TRUE	NA
rs9912354	T	C	T	C	0.1471	-0.0408846	0.5254	0.352529	FALSE	FALSE	FALSE	jObgQv	35478711	0.734881	0.120732	Nasopharynx Cancer	TRUE	reported	textfile	17	33805730	3113	0.02719	6.802e-08	GCST90002076 || SSC-A on Natural Killer	SSC-A on Natural Killer	TRUE	reported	textfile	2	1	TRUE	NA
rs1006368	T	C	T	C	0.389	0.106882	0.1224	0.0808522	FALSE	FALSE	FALSE	jObgQv	124658034	0.606327	0.207407	Nasopharynx Cancer	TRUE	reported	textfile	10	126346603	3113	0.04003	5.078e-22	GCST90001969 || FSC-A on Natural Killer	FSC-A on Natural Killer	TRUE	reported	textfile	2	1	TRUE	NA
rs10919543	G	A	G	A	-0.1509	-0.0665527	0.5475	0.266943	FALSE	FALSE	FALSE	jObgQv	161538827	0.611818	0.131143	Nasopharynx Cancer	TRUE	reported	textfile	1	161508617	3113	0.02717	3.034e-08	GCST90001969 || FSC-A on Natural Killer	FSC-A on Natural Killer	TRUE	reported	textfile	2	1	TRUE	NA
rs111460281	A	G	A	G	0.2794	-0.0538784	0.0524	0.0261105	FALSE	FALSE	FALSE	jObgQv	45017241	0.877967	0.350893	Nasopharynx Cancer	TRUE	reported	textfile	21	46437156	3113	0.06138	5.535e-06	GCST90001969 || FSC-A on Natural Killer	FSC-A on Natural Killer	TRUE	reported	textfile	2	1	TRUE	NA
rs117893932	G	A	G	A	0.2818	-0.616849	0.0501	0.00674589	FALSE	FALSE	FALSE	jObgQv	58902807	0.337172	0.642706	Nasopharynx Cancer	TRUE	reported	textfile	18	56570039	3113	0.06153	4.837e-06	GCST90001969 || FSC-A on Natural Killer	FSC-A on Natural Killer	TRUE	reported	textfile	2	1	TRUE	NA
rs12425743	G	A	G	A	0.8813	-0.00367691	0.0055	0.0929656	FALSE	FALSE	FALSE	jObgQv	86152623	0.985038	0.196063	Nasopharynx Cancer	TRUE	reported	textfile	12	86546401	3113	0.1825	1.432e-06	GCST90001969 || FSC-A on Natural Killer	FSC-A on Natural Killer	TRUE	reported	textfile	2	1	TRUE	NA
rs12542554	T	C	T	C	0.2057	0.0298144	0.1031	0.103357	FALSE	FALSE	FALSE	jObgQv	5722212	0.876982	0.192604	Nasopharynx Cancer	TRUE	reported	textfile	8	5579734	3113	0.04354	2.403e-06	GCST90001969 || FSC-A on Natural Killer	FSC-A on Natural Killer	TRUE	reported	textfile	2	1	TRUE	NA
rs145419574	T	C	T	C	1.098	0.116501	0.0029	0.0222232	FALSE	FALSE	FALSE	jObgQv	17386355	0.768231	0.395338	Nasopharynx Cancer	TRUE	reported	textfile	6	17386586	3113	0.2386	4.3e-06	GCST90001969 || FSC-A on Natural Killer	FSC-A on Natural Killer	TRUE	reported	textfile	2	1	TRUE	NA
rs146765347	T	C	T	C	-0.286	-0.32708	0.0495	0.0242536	FALSE	FALSE	FALSE	jObgQv	11391708	0.386538	0.377729	Nasopharynx Cancer	TRUE	reported	textfile	11	11413255	3113	0.06255	5.011e-06	GCST90001969 || FSC-A on Natural Killer	FSC-A on Natural Killer	TRUE	reported	textfile	2	1	TRUE	NA
rs16970975	A	G	A	G	-0.1698	-0.0933708	0.1659	0.250331	FALSE	FALSE	FALSE	jObgQv	35443687	0.484005	0.13341	Nasopharynx Cancer	TRUE	reported	textfile	17	33770706	3113	0.03597	2.447e-06	GCST90001969 || FSC-A on Natural Killer	FSC-A on Natural Killer	TRUE	reported	textfile	2	1	TRUE	NA
rs1735091	T	C	T	C	-0.1744	-0.261785	0.8614	0.8745	FALSE	FALSE	FALSE	jObgQv	153298920	0.13736	0.176204	Nasopharynx Cancer	TRUE	reported	textfile	7	152996005	3113	0.03795	4.497e-06	GCST90001969 || FSC-A on Natural Killer	FSC-A on Natural Killer	TRUE	reported	textfile	2	1	TRUE	NA
rs2774933	A	G	A	G	0.1363	0.114086	0.3455	0.484013	FALSE	FALSE	FALSE	jObgQv	62171390	0.322508	0.115318	Nasopharynx Cancer	TRUE	reported	textfile	1	62637062	3113	0.0281	1.298e-06	GCST90001969 || FSC-A on Natural Killer	FSC-A on Natural Killer	TRUE	reported	textfile	2	1	TRUE	NA
rs34700818	T	C	T	C	0.133	-0.0169104	0.2584	0.289954	FALSE	FALSE	FALSE	jObgQv	50868392	0.893866	0.126752	Nasopharynx Cancer	TRUE	reported	textfile	17	48945753	3113	0.03006	9.938e-06	GCST90001969 || FSC-A on Natural Killer	FSC-A on Natural Killer	TRUE	reported	textfile	2	1	TRUE	NA
rs55708007	G	C	G	C	0.3112	-0.0799456	0.0448	0.0182519	FALSE	TRUE	FALSE	jObgQv	45393228	0.85209	0.428774	Nasopharynx Cancer	TRUE	reported	textfile	21	46813143	3113	0.0648	1.646e-06	GCST90001969 || FSC-A on Natural Killer	FSC-A on Natural Killer	TRUE	reported	textfile	2	1	TRUE	NA
rs5768144	G	A	G	A	-0.1937	0.0465234	0.1111	0.115915	FALSE	FALSE	FALSE	jObgQv	47911484	0.79416	0.17831	Nasopharynx Cancer	TRUE	reported	textfile	22	48307233	3113	0.04237	5.049e-06	GCST90001969 || FSC-A on Natural Killer	FSC-A on Natural Killer	TRUE	reported	textfile	2	1	TRUE	NA
rs73112545	T	C	T	C	-0.139	0.218331	0.2795	0.175006	FALSE	FALSE	FALSE	jObgQv	2657645	0.148775	0.151212	Nasopharynx Cancer	TRUE	reported	textfile	3	2699329	3113	0.02933	2.242e-06	GCST90001969 || FSC-A on Natural Killer	FSC-A on Natural Killer	TRUE	reported	textfile	2	1	TRUE	NA
rs78273995	G	A	G	A	0.1351	0.252559	0.2703	0.164031	FALSE	FALSE	FALSE	jObgQv	78647227	0.0984306	0.152834	Nasopharynx Cancer	TRUE	reported	textfile	14	79113570	3113	0.0302	7.999e-06	GCST90001969 || FSC-A on Natural Killer	FSC-A on Natural Killer	TRUE	reported	textfile	2	1	TRUE	NA
rs79678187	C	G	C	G	-0.1634	-0.181685	0.1918	0.0698324	FALSE	TRUE	FALSE	jObgQv	89244378	0.416345	0.223536	Nasopharynx Cancer	TRUE	reported	textfile	9	91859293	3113	0.0336	1.209e-06	GCST90001969 || FSC-A on Natural Killer	FSC-A on Natural Killer	TRUE	reported	textfile	2	1	TRUE	NA
rs9912354	T	C	T	C	0.1606	-0.0408846	0.5254	0.352529	FALSE	FALSE	FALSE	jObgQv	35478711	0.734881	0.120732	Nasopharynx Cancer	TRUE	reported	textfile	17	33805730	3113	0.02681	2.345e-09	GCST90001969 || FSC-A on Natural Killer	FSC-A on Natural Killer	TRUE	reported	textfile	2	1	TRUE	NA
rs1007033	T	C	T	C	37.39	-0.24561	0.0396	0.0258404	FALSE	FALSE	FALSE	jObgQv	33368756	0.500932	0.364935	Nasopharynx Cancer	TRUE	reported	textfile	17	31695774	3408	6.868	5.589e-08	GCST90001695 || CD45RA- CD28- CD8+ T cell Absolute Count	CD45RA- CD28- CD8+ T cell Absolute Count	TRUE	reported	textfile	2	1	TRUE	NA
rs10759064	G	A	G	A	-13.2	-0.0862066	0.5346	0.602927	FALSE	FALSE	FALSE	jObgQv	9405003	0.463668	0.117637	Nasopharynx Cancer	TRUE	reported	textfile	9	9405003	3408	2.596	3.844e-07	GCST90001695 || CD45RA- CD28- CD8+ T cell Absolute Count	CD45RA- CD28- CD8+ T cell Absolute Count	TRUE	reported	textfile	2	1	TRUE	NA
rs111417549	T	C	T	C	303.3	-0.268502	6e-04	0.0329734	FALSE	FALSE	FALSE	jObgQv	36562931	0.424028	0.335857	Nasopharynx Cancer	TRUE	reported	textfile	11	36584481	3408	53.88	1.954e-08	GCST90001695 || CD45RA- CD28- CD8+ T cell Absolute Count	CD45RA- CD28- CD8+ T cell Absolute Count	TRUE	reported	textfile	2	1	TRUE	NA
rs111456999	A	G	A	G	56.51	-0.0153177	0.0113	0.0259768	FALSE	FALSE	FALSE	jObgQv	3298540	0.966094	0.360357	Nasopharynx Cancer	TRUE	reported	textfile	8	3156062	3408	12.39	5.258e-06	GCST90001695 || CD45RA- CD28- CD8+ T cell Absolute Count	CD45RA- CD28- CD8+ T cell Absolute Count	TRUE	reported	textfile	2	1	TRUE	NA
rs11160382	T	C	T	C	18.54	0.23987	0.1404	0.21142	FALSE	FALSE	FALSE	jObgQv	97105924	0.101113	0.146309	Nasopharynx Cancer	TRUE	reported	textfile	14	97572261	3408	3.845	1.484e-06	GCST90001695 || CD45RA- CD28- CD8+ T cell Absolute Count	CD45RA- CD28- CD8+ T cell Absolute Count	TRUE	reported	textfile	2	1	TRUE	NA
rs111731860	T	C	T	C	36.01	-0.980886	0.0296	0.000908489	FALSE	FALSE	FALSE	jObgQv	175694765	0.638809	2.08982	Nasopharynx Cancer	TRUE	reported	textfile	5	175121768	3408	7.839	4.513e-06	GCST90001695 || CD45RA- CD28- CD8+ T cell Absolute Count	CD45RA- CD28- CD8+ T cell Absolute Count	TRUE	reported	textfile	2	1	TRUE	NA
rs111953852	G	A	G	A	137.6	-0.472812	0.0025	0.0113012	FALSE	FALSE	FALSE	jObgQv	83728196	0.366642	0.523728	Nasopharynx Cancer	TRUE	reported	textfile	14	84194540	3408	24.38	1.821e-08	GCST90001695 || CD45RA- CD28- CD8+ T cell Absolute Count	CD45RA- CD28- CD8+ T cell Absolute Count	TRUE	reported	textfile	2	1	TRUE	NA
rs111978771	C	T	C	T	123.8	-0.0605873	0.0043	0.0231747	FALSE	FALSE	FALSE	jObgQv	20699417	0.875517	0.386758	Nasopharynx Cancer	TRUE	reported	textfile	1	21025910	3408	19.64	3.214e-10	GCST90001695 || CD45RA- CD28- CD8+ T cell Absolute Count	CD45RA- CD28- CD8+ T cell Absolute Count	TRUE	reported	textfile	2	1	TRUE	NA
rs111981818	G	A	G	A	133.9	-0.653327	0.0028	0.0096005	FALSE	FALSE	FALSE	jObgQv	2897921	0.27932	0.603899	Nasopharynx Cancer	TRUE	reported	textfile	4	2899648	3408	24.58	5.405e-08	GCST90001695 || CD45RA- CD28- CD8+ T cell Absolute Count	CD45RA- CD28- CD8+ T cell Absolute Count	TRUE	reported	textfile	2	1	TRUE	NA
rs112028149	T	C	T	C	105.2	-0.0724818	0.0035	0.00114996	FALSE	FALSE	FALSE	jObgQv	59910192	0.966724	1.73746	Nasopharynx Cancer	TRUE	reported	textfile	4	60775910	3408	21.94	1.697e-06	GCST90001695 || CD45RA- CD28- CD8+ T cell Absolute Count	CD45RA- CD28- CD8+ T cell Absolute Count	TRUE	reported	textfile	2	1	TRUE	NA
rs11232730	A	C	A	C	40.36	0.104938	0.0283	0.138082	FALSE	FALSE	FALSE	jObgQv	81570781	0.531555	0.16773	Nasopharynx Cancer	TRUE	reported	textfile	11	81281823	3408	7.773	2.204e-07	GCST90001695 || CD45RA- CD28- CD8+ T cell Absolute Count	CD45RA- CD28- CD8+ T cell Absolute Count	TRUE	reported	textfile	2	1	TRUE	NA
rs112362737	G	T	G	T	278.5	0.145137	0.0012	0.0117193	FALSE	FALSE	FALSE	jObgQv	24339705	0.88141	0.972884	Nasopharynx Cancer	TRUE	reported	textfile	19	24522507	3408	40.8	1.036e-11	GCST90001695 || CD45RA- CD28- CD8+ T cell Absolute Count	CD45RA- CD28- CD8+ T cell Absolute Count	TRUE	reported	textfile	2	1	TRUE	NA
rs112545773	A	G	A	G	278.7	0.520079	4e-04	0.0466678	FALSE	FALSE	FALSE	jObgQv	141362560	0.0645996	0.281425	Nasopharynx Cancer	TRUE	reported	textfile	3	141081402	3408	62.95	9.841e-06	GCST90001695 || CD45RA- CD28- CD8+ T cell Absolute Count	CD45RA- CD28- CD8+ T cell Absolute Count	TRUE	reported	textfile	2	1	TRUE	NA
rs112568609	T	C	T	C	87.63	-1.06042	0.0076	0.00404424	FALSE	FALSE	FALSE	jObgQv	27573379	0.230188	0.883773	Nasopharynx Cancer	TRUE	reported	textfile	15	27818525	3408	15.24	9.602e-09	GCST90001695 || CD45RA- CD28- CD8+ T cell Absolute Count	CD45RA- CD28- CD8+ T cell Absolute Count	TRUE	reported	textfile	2	1	TRUE	NA
rs112785730	A	G	A	G	115.7	0.0596067	0.0026	0.0123049	FALSE	FALSE	FALSE	jObgQv	127073951	0.90902	0.521608	Nasopharynx Cancer	TRUE	reported	textfile	2	127831527	3408	24.44	2.319e-06	GCST90001695 || CD45RA- CD28- CD8+ T cell Absolute Count	CD45RA- CD28- CD8+ T cell Absolute Count	TRUE	reported	textfile	2	1	TRUE	NA
rs112839187	A	G	A	G	444.1	0.788956	3e-04	0.00680008	FALSE	FALSE	FALSE	jObgQv	237513707	0.254646	0.692591	Nasopharynx Cancer	TRUE	reported	textfile	2	238422350	3408	76.59	7.315e-09	GCST90001695 || CD45RA- CD28- CD8+ T cell Absolute Count	CD45RA- CD28- CD8+ T cell Absolute Count	TRUE	reported	textfile	2	1	TRUE	NA
rs112857714	T	C	T	C	286.9	-0.356739	9e-04	0.0421783	FALSE	FALSE	FALSE	jObgQv	148140982	0.230058	0.29723	Nasopharynx Cancer	TRUE	reported	textfile	6	148462118	3408	45.35	2.843e-10	GCST90001695 || CD45RA- CD28- CD8+ T cell Absolute Count	CD45RA- CD28- CD8+ T cell Absolute Count	TRUE	reported	textfile	2	1	TRUE	NA
rs113432575	T	C	T	C	345.8	-0.354708	6e-04	0.00933998	FALSE	FALSE	FALSE	jObgQv	28756038	0.537374	0.575089	Nasopharynx Cancer	TRUE	reported	textfile	21	30128360	3408	57.03	1.482e-09	GCST90001695 || CD45RA- CD28- CD8+ T cell Absolute Count	CD45RA- CD28- CD8+ T cell Absolute Count	TRUE	reported	textfile	2	1	TRUE	NA
rs113447030	A	G	A	G	68.16	0.0325556	0.0075	0.0480327	FALSE	FALSE	FALSE	jObgQv	122103053	0.90345	0.268378	Nasopharynx Cancer	TRUE	reported	textfile	9	124865332	3408	15.23	7.825e-06	GCST90001695 || CD45RA- CD28- CD8+ T cell Absolute Count	CD45RA- CD28- CD8+ T cell Absolute Count	TRUE	reported	textfile	2	1	TRUE	NA
rs113759128	T	C	T	C	75.56	-1.0463	0.0065	0.000965165	FALSE	FALSE	FALSE	jObgQv	28131823	0.545422	1.73046	Nasopharynx Cancer	TRUE	reported	textfile	1	28458334	3408	16.06	2.632e-06	GCST90001695 || CD45RA- CD28- CD8+ T cell Absolute Count	CD45RA- CD28- CD8+ T cell Absolute Count	TRUE	reported	textfile	2	1	TRUE	NA
rs113819655	T	C	T	C	442.7	0.0798143	4e-04	0.00745641	FALSE	FALSE	FALSE	jObgQv	99934688	0.906286	0.677979	Nasopharynx Cancer	TRUE	reported	textfile	13	100586942	3408	63.56	3.903e-12	GCST90001695 || CD45RA- CD28- CD8+ T cell Absolute Count	CD45RA- CD28- CD8+ T cell Absolute Count	TRUE	reported	textfile	2	1	TRUE	NA
rs114057146	T	A	T	A	203.6	-0.151747	0.0013	0.0135787	FALSE	TRUE	FALSE	jObgQv	190786914	0.763201	0.503674	Nasopharynx Cancer	TRUE	reported	textfile	3	190504703	3408	37.91	8.352e-08	GCST90001695 || CD45RA- CD28- CD8+ T cell Absolute Count	CD45RA- CD28- CD8+ T cell Absolute Count	TRUE	reported	textfile	2	1	TRUE	NA
rs114109475	A	G	A	G	76.96	0.290895	0.0075	0.00267449	FALSE	FALSE	FALSE	jObgQv	47214922	0.794028	1.11419	Nasopharynx Cancer	TRUE	reported	textfile	4	47216939	3408	15.41	6.263e-07	GCST90001695 || CD45RA- CD28- CD8+ T cell Absolute Count	CD45RA- CD28- CD8+ T cell Absolute Count	TRUE	reported	textfile	2	1	TRUE	NA
rs114128029	T	C	T	C	116.9	-0.403418	0.0025	0.0160723	FALSE	FALSE	FALSE	jObgQv	79774198	0.378319	0.457911	Nasopharynx Cancer	TRUE	reported	textfile	5	79070021	3408	26.12	7.835e-06	GCST90001695 || CD45RA- CD28- CD8+ T cell Absolute Count	CD45RA- CD28- CD8+ T cell Absolute Count	TRUE	reported	textfile	2	1	TRUE	NA
rs114216104	T	C	T	C	591	0.212011	1e-04	0.0246243	FALSE	FALSE	FALSE	jObgQv	140751901	0.577629	0.380733	Nasopharynx Cancer	TRUE	reported	textfile	5	140131486	3408	96.85	1.16e-09	GCST90001695 || CD45RA- CD28- CD8+ T cell Absolute Count	CD45RA- CD28- CD8+ T cell Absolute Count	TRUE	reported	textfile	2	1	TRUE	NA
rs114507999	A	G	A	G	176.7	-0.104177	0.0022	0.0246381	FALSE	FALSE	FALSE	jObgQv	21565773	0.774346	0.363373	Nasopharynx Cancer	TRUE	reported	textfile	1	21892266	3408	29.35	1.919e-09	GCST90001695 || CD45RA- CD28- CD8+ T cell Absolute Count	CD45RA- CD28- CD8+ T cell Absolute Count	TRUE	reported	textfile	2	1	TRUE	NA
rs114619811	G	A	G	A	240.1	0.0919956	6e-04	0.035914	FALSE	FALSE	FALSE	jObgQv	71009967	0.765708	0.308717	Nasopharynx Cancer	TRUE	reported	textfile	4	71875684	3408	50.93	2.52e-06	GCST90001695 || CD45RA- CD28- CD8+ T cell Absolute Count	CD45RA- CD28- CD8+ T cell Absolute Count	TRUE	reported	textfile	2	1	TRUE	NA
rs114763811	A	C	A	C	979.6	-0.123165	1e-04	0.015817	FALSE	FALSE	FALSE	jObgQv	190454383	0.793076	0.469526	Nasopharynx Cancer	TRUE	reported	textfile	2	191319109	3408	163.9	2.515e-09	GCST90001695 || CD45RA- CD28- CD8+ T cell Absolute Count	CD45RA- CD28- CD8+ T cell Absolute Count	TRUE	reported	textfile	2	1	TRUE	NA
rs114801643	A	C	A	C	436	0.603447	3e-04	0.0325022	FALSE	FALSE	FALSE	jObgQv	65606279	0.0769113	0.341143	Nasopharynx Cancer	TRUE	reported	textfile	6	66316172	3408	75.02	6.723e-09	GCST90001695 || CD45RA- CD28- CD8+ T cell Absolute Count	CD45RA- CD28- CD8+ T cell Absolute Count	TRUE	reported	textfile	2	1	TRUE	NA
rs114918537	A	G	A	G	1765	-0.070095	NA	0.0139152	FALSE	FALSE	FALSE	jObgQv	2669866	0.891201	0.512447	Nasopharynx Cancer	TRUE	reported	textfile	5	2669980	3408	368.5	1.738e-06	GCST90001695 || CD45RA- CD28- CD8+ T cell Absolute Count	CD45RA- CD28- CD8+ T cell Absolute Count	TRUE	reported	textfile	2	1	TRUE	NA
rs114935210	G	A	G	A	161	-0.411633	0.0013	0.000426352	FALSE	FALSE	FALSE	jObgQv	135430586	0.890172	2.98099	Nasopharynx Cancer	TRUE	reported	textfile	5	134766276	3408	35.65	6.536e-06	GCST90001695 || CD45RA- CD28- CD8+ T cell Absolute Count	CD45RA- CD28- CD8+ T cell Absolute Count	TRUE	reported	textfile	2	1	TRUE	NA
rs115379408	A	G	A	G	450.6	-0.276346	3e-04	0.00876066	FALSE	FALSE	FALSE	jObgQv	18616898	0.649881	0.60879	Nasopharynx Cancer	TRUE	reported	textfile	6	18617129	3408	77.86	7.792e-09	GCST90001695 || CD45RA- CD28- CD8+ T cell Absolute Count	CD45RA- CD28- CD8+ T cell Absolute Count	TRUE	reported	textfile	2	1	TRUE	NA
rs115445664	G	A	G	A	349.4	0.37981	3e-04	0.0129564	FALSE	FALSE	FALSE	jObgQv	126767229	0.435496	0.487047	Nasopharynx Cancer	TRUE	reported	textfile	3	126486072	3408	70.62	7.866e-07	GCST90001695 || CD45RA- CD28- CD8+ T cell Absolute Count	CD45RA- CD28- CD8+ T cell Absolute Count	TRUE	reported	textfile	2	1	TRUE	NA
rs115485721	A	T	A	T	69.53	-0.237647	0.0139	0.121842	FALSE	TRUE	FALSE	jObgQv	65073708	0.183686	0.17875	Nasopharynx Cancer	TRUE	reported	textfile	6	65783601	3408	11.54	1.868e-09	GCST90001695 || CD45RA- CD28- CD8+ T cell Absolute Count	CD45RA- CD28- CD8+ T cell Absolute Count	TRUE	reported	textfile	2	1	TRUE	NA
rs115486816	A	G	A	G	127.9	0.561334	0.0023	0.00392815	FALSE	FALSE	FALSE	jObgQv	56122375	0.528865	0.891376	Nasopharynx Cancer	TRUE	reported	textfile	1	56588047	3408	26.15	1.041e-06	GCST90001695 || CD45RA- CD28- CD8+ T cell Absolute Count	CD45RA- CD28- CD8+ T cell Absolute Count	TRUE	reported	textfile	2	1	TRUE	NA
rs115546994	T	A	T	A	383.2	-0.030514	4e-04	0.00682231	FALSE	TRUE	FALSE	jObgQv	159635847	0.965996	0.715778	Nasopharynx Cancer	TRUE	reported	textfile	5	159062854	3408	58.71	7.721e-11	GCST90001695 || CD45RA- CD28- CD8+ T cell Absolute Count	CD45RA- CD28- CD8+ T cell Absolute Count	TRUE	reported	textfile	2	1	TRUE	NA
rs115569583	T	C	T	C	1448	-0.325829	NA	0.00862709	FALSE	FALSE	FALSE	jObgQv	146431326	0.596438	0.615317	Nasopharynx Cancer	TRUE	reported	textfile	5	145810889	3408	292.2	7.534e-07	GCST90001695 || CD45RA- CD28- CD8+ T cell Absolute Count	CD45RA- CD28- CD8+ T cell Absolute Count	TRUE	reported	textfile	2	1	TRUE	NA
rs115879183	G	A	G	A	281.9	0.205144	9e-04	0.0135453	FALSE	FALSE	FALSE	jObgQv	194626647	0.693397	0.520342	Nasopharynx Cancer	TRUE	reported	textfile	3	194347376	3408	45.23	5.103e-10	GCST90001695 || CD45RA- CD28- CD8+ T cell Absolute Count	CD45RA- CD28- CD8+ T cell Absolute Count	TRUE	reported	textfile	2	1	TRUE	NA
rs115928015	C	G	C	G	318.1	1.08984	4e-04	0.00691679	FALSE	TRUE	FALSE	jObgQv	155134537	0.0993185	0.661248	Nasopharynx Cancer	TRUE	reported	textfile	4	156055689	3408	62.32	3.508e-07	GCST90001695 || CD45RA- CD28- CD8+ T cell Absolute Count	CD45RA- CD28- CD8+ T cell Absolute Count	TRUE	reported	textfile	2	1	TRUE	NA
rs115945428	A	G	A	G	61.26	-0.290835	0.0092	0.0222802	FALSE	FALSE	FALSE	jObgQv	110374720	0.450267	0.385227	Nasopharynx Cancer	TRUE	reported	textfile	3	110093567	3408	13.84	9.909e-06	GCST90001695 || CD45RA- CD28- CD8+ T cell Absolute Count	CD45RA- CD28- CD8+ T cell Absolute Count	TRUE	reported	textfile	2	1	TRUE	NA
rs115954619	A	G	A	G	213	0.206806	0.0015	0.0170081	FALSE	FALSE	FALSE	jObgQv	174032269	0.649328	0.454823	Nasopharynx Cancer	TRUE	reported	textfile	2	174896997	3408	36.73	7.23e-09	GCST90001695 || CD45RA- CD28- CD8+ T cell Absolute Count	CD45RA- CD28- CD8+ T cell Absolute Count	TRUE	reported	textfile	2	1	TRUE	NA
rs116581718	C	T	C	T	384.3	0.255839	6e-04	0.0115983	FALSE	FALSE	FALSE	jObgQv	29413505	0.623182	0.52069	Nasopharynx Cancer	TRUE	reported	textfile	5	29413612	3408	58.05	4.142e-11	GCST90001695 || CD45RA- CD28- CD8+ T cell Absolute Count	CD45RA- CD28- CD8+ T cell Absolute Count	TRUE	reported	textfile	2	1	TRUE	NA
rs116779558	G	T	G	T	248.4	0.531037	7e-04	0.0165837	FALSE	FALSE	FALSE	jObgQv	77019863	0.251518	0.463112	Nasopharynx Cancer	TRUE	reported	textfile	3	77069014	3408	47.12	1.443e-07	GCST90001695 || CD45RA- CD28- CD8+ T cell Absolute Count	CD45RA- CD28- CD8+ T cell Absolute Count	TRUE	reported	textfile	2	1	TRUE	NA
rs116807650	T	C	T	C	276.6	-0.331719	7e-04	0.0114317	FALSE	FALSE	FALSE	jObgQv	111684585	0.559898	0.568993	Nasopharynx Cancer	TRUE	reported	textfile	4	112605741	3408	51.66	9.199e-08	GCST90001695 || CD45RA- CD28- CD8+ T cell Absolute Count	CD45RA- CD28- CD8+ T cell Absolute Count	TRUE	reported	textfile	2	1	TRUE	NA
rs116848911	A	G	A	G	110	0.158591	0.0029	0.0376898	FALSE	FALSE	FALSE	jObgQv	78575951	0.602571	0.304567	Nasopharynx Cancer	TRUE	reported	textfile	14	79042294	3408	22.52	1.091e-06	GCST90001695 || CD45RA- CD28- CD8+ T cell Absolute Count	CD45RA- CD28- CD8+ T cell Absolute Count	TRUE	reported	textfile	2	1	TRUE	NA
rs116865617	C	A	C	A	120.1	-0.114539	0.0029	0.0142963	FALSE	FALSE	FALSE	jObgQv	14424543	0.81259	0.483111	Nasopharynx Cancer	TRUE	reported	textfile	19	14535355	3408	25.31	2.163e-06	GCST90001695 || CD45RA- CD28- CD8+ T cell Absolute Count	CD45RA- CD28- CD8+ T cell Absolute Count	TRUE	reported	textfile	2	1	TRUE	NA
rs116876186	C	T	C	T	647.9	-0.523206	1e-04	0.0345352	FALSE	FALSE	FALSE	jObgQv	16543132	0.103847	0.32168	Nasopharynx Cancer	TRUE	reported	textfile	17	16446446	3408	98.9	6.571e-11	GCST90001695 || CD45RA- CD28- CD8+ T cell Absolute Count	CD45RA- CD28- CD8+ T cell Absolute Count	TRUE	reported	textfile	2	1	TRUE	NA
rs116928874	G	C	G	C	28.39	-0.30972	0.0462	0.0180371	FALSE	TRUE	FALSE	jObgQv	22488050	0.466238	0.425082	Nasopharynx Cancer	TRUE	reported	textfile	14	22957038	3408	6.325	7.38e-06	GCST90001695 || CD45RA- CD28- CD8+ T cell Absolute Count	CD45RA- CD28- CD8+ T cell Absolute Count	TRUE	reported	textfile	2	1	TRUE	NA
rs116941636	A	G	A	G	210.2	0.0842659	0.0019	0.00980241	FALSE	FALSE	FALSE	jObgQv	79723149	0.889407	0.60599	Nasopharynx Cancer	TRUE	reported	textfile	16	79757046	3408	30.1	3.442e-12	GCST90001695 || CD45RA- CD28- CD8+ T cell Absolute Count	CD45RA- CD28- CD8+ T cell Absolute Count	TRUE	reported	textfile	2	1	TRUE	NA
rs116959045	G	T	G	T	172.7	-0.118243	0.0022	0.00650282	FALSE	FALSE	FALSE	jObgQv	53017211	0.860017	0.670492	Nasopharynx Cancer	TRUE	reported	textfile	8	53929771	3408	28.26	1.118e-09	GCST90001695 || CD45RA- CD28- CD8+ T cell Absolute Count	CD45RA- CD28- CD8+ T cell Absolute Count	TRUE	reported	textfile	2	1	TRUE	NA
rs116960471	T	G	T	G	447.9	1.31412	3e-04	0.00116538	FALSE	FALSE	FALSE	jObgQv	1601809	0.390295	1.52967	Nasopharynx Cancer	TRUE	reported	textfile	8	1549975	3408	85.71	1.839e-07	GCST90001695 || CD45RA- CD28- CD8+ T cell Absolute Count	CD45RA- CD28- CD8+ T cell Absolute Count	TRUE	reported	textfile	2	1	TRUE	NA
rs117006645	G	A	G	A	308.2	2.01752	4e-04	0.00385369	FALSE	FALSE	FALSE	jObgQv	106384038	0.0456426	1.00943	Nasopharynx Cancer	TRUE	reported	textfile	10	108143796	3408	58.42	1.405e-07	GCST90001695 || CD45RA- CD28- CD8+ T cell Absolute Count	CD45RA- CD28- CD8+ T cell Absolute Count	TRUE	reported	textfile	2	1	TRUE	NA
rs117036387	G	A	G	A	84.27	-0.178125	0.0075	0.0150357	FALSE	FALSE	FALSE	jObgQv	3540425	0.701892	0.465359	Nasopharynx Cancer	TRUE	reported	textfile	20	3521072	3408	15.32	4.037e-08	GCST90001695 || CD45RA- CD28- CD8+ T cell Absolute Count	CD45RA- CD28- CD8+ T cell Absolute Count	TRUE	reported	textfile	2	1	TRUE	NA
rs117048727	C	T	C	T	-368.8	0.237311	0.9996	0.9744512	FALSE	FALSE	FALSE	jObgQv	43690550	0.515952	0.365319	Nasopharynx Cancer	TRUE	reported	textfile	13	44264686	3408	66.09	2.585e-08	GCST90001695 || CD45RA- CD28- CD8+ T cell Absolute Count	CD45RA- CD28- CD8+ T cell Absolute Count	TRUE	reported	textfile	2	1	TRUE	NA
rs11716645	G	A	G	A	159.7	0.0423839	0.0025	0.0946406	FALSE	FALSE	FALSE	jObgQv	29361417	0.832103	0.199919	Nasopharynx Cancer	TRUE	reported	textfile	3	29402908	3408	26.69	2.419e-09	GCST90001695 || CD45RA- CD28- CD8+ T cell Absolute Count	CD45RA- CD28- CD8+ T cell Absolute Count	TRUE	reported	textfile	2	1	TRUE	NA
rs117196114	A	G	A	G	201.5	0.0998402	0.0018	0.0210126	FALSE	FALSE	FALSE	jObgQv	81238267	0.797159	0.388444	Nasopharynx Cancer	TRUE	reported	textfile	9	83853182	3408	32.14	4.107e-10	GCST90001695 || CD45RA- CD28- CD8+ T cell Absolute Count	CD45RA- CD28- CD8+ T cell Absolute Count	TRUE	reported	textfile	2	1	TRUE	NA
rs117247210	T	C	T	C	2555	1.23809	NA	0.00283739	FALSE	FALSE	FALSE	jObgQv	10264129	0.295182	1.18271	Nasopharynx Cancer	TRUE	reported	textfile	12	10416728	3408	497.5	2.959e-07	GCST90001695 || CD45RA- CD28- CD8+ T cell Absolute Count	CD45RA- CD28- CD8+ T cell Absolute Count	TRUE	reported	textfile	2	1	TRUE	NA
rs117262195	T	C	T	C	270.5	-0.43602	0.0013	0.0139078	FALSE	FALSE	FALSE	jObgQv	5941814	0.384925	0.501831	Nasopharynx Cancer	TRUE	reported	textfile	16	5991815	3408	39.98	1.553e-11	GCST90001695 || CD45RA- CD28- CD8+ T cell Absolute Count	CD45RA- CD28- CD8+ T cell Absolute Count	TRUE	reported	textfile	2	1	TRUE	NA
rs117271894	A	G	A	G	192.8	0.707602	0.0022	0.00953993	FALSE	FALSE	FALSE	jObgQv	111869445	0.230926	0.590665	Nasopharynx Cancer	TRUE	reported	textfile	8	112881674	3408	34.06	1.627e-08	GCST90001695 || CD45RA- CD28- CD8+ T cell Absolute Count	CD45RA- CD28- CD8+ T cell Absolute Count	TRUE	reported	textfile	2	1	TRUE	NA
rs117277690	G	A	G	A	356.8	-0.584712	4e-04	0.0143922	FALSE	FALSE	FALSE	jObgQv	33300613	0.229718	0.48682	Nasopharynx Cancer	TRUE	reported	textfile	11	33322159	3408	65.76	6.195e-08	GCST90001695 || CD45RA- CD28- CD8+ T cell Absolute Count	CD45RA- CD28- CD8+ T cell Absolute Count	TRUE	reported	textfile	2	1	TRUE	NA
rs117330191	T	C	T	C	194.2	-0.0562238	0.001	0.01678	FALSE	FALSE	FALSE	jObgQv	47248334	0.899932	0.447119	Nasopharynx Cancer	TRUE	reported	textfile	10	48491028	3408	40.98	2.249e-06	GCST90001695 || CD45RA- CD28- CD8+ T cell Absolute Count	CD45RA- CD28- CD8+ T cell Absolute Count	TRUE	reported	textfile	2	1	TRUE	NA
rs117362948	A	G	A	G	262.2	1.20476	4e-04	0.00947656	FALSE	FALSE	FALSE	jObgQv	50135684	0.0551925	0.628345	Nasopharynx Cancer	TRUE	reported	textfile	16	50169595	3408	58.71	8.243e-06	GCST90001695 || CD45RA- CD28- CD8+ T cell Absolute Count	CD45RA- CD28- CD8+ T cell Absolute Count	TRUE	reported	textfile	2	1	TRUE	NA
rs117413806	C	T	C	T	364.8	0.0631329	4e-04	0.0234358	FALSE	FALSE	FALSE	jObgQv	16268792	0.866449	0.375409	Nasopharynx Cancer	TRUE	reported	textfile	11	16290338	3408	66.04	3.57e-08	GCST90001695 || CD45RA- CD28- CD8+ T cell Absolute Count	CD45RA- CD28- CD8+ T cell Absolute Count	TRUE	reported	textfile	2	1	TRUE	NA
rs117428784	A	C	A	C	472.2	-0.0225658	4e-04	0.00630125	FALSE	FALSE	FALSE	jObgQv	42918805	0.976038	0.751279	Nasopharynx Cancer	TRUE	reported	textfile	19	43422957	3408	70.2	2.031e-11	GCST90001695 || CD45RA- CD28- CD8+ T cell Absolute Count	CD45RA- CD28- CD8+ T cell Absolute Count	TRUE	reported	textfile	2	1	TRUE	NA
rs117431224	G	A	G	A	385.7	-0.243326	4e-04	0.0220528	FALSE	FALSE	FALSE	jObgQv	44334846	0.540612	0.397665	Nasopharynx Cancer	TRUE	reported	textfile	11	44356396	3408	68.87	2.312e-08	GCST90001695 || CD45RA- CD28- CD8+ T cell Absolute Count	CD45RA- CD28- CD8+ T cell Absolute Count	TRUE	reported	textfile	2	1	TRUE	NA
rs117437702	G	A	G	A	46.12	-0.0944135	0.0185	0.0231061	FALSE	FALSE	FALSE	jObgQv	108992921	0.79914	0.371034	Nasopharynx Cancer	TRUE	reported	textfile	10	110752679	3408	9.799	2.613e-06	GCST90001695 || CD45RA- CD28- CD8+ T cell Absolute Count	CD45RA- CD28- CD8+ T cell Absolute Count	TRUE	reported	textfile	2	1	TRUE	NA
rs117469911	A	C	A	C	132.8	-0.434141	0.0035	0.0113934	FALSE	FALSE	FALSE	jObgQv	80162028	0.434909	0.556007	Nasopharynx Cancer	TRUE	reported	textfile	7	79791344	3408	20.58	1.238e-10	GCST90001695 || CD45RA- CD28- CD8+ T cell Absolute Count	CD45RA- CD28- CD8+ T cell Absolute Count	TRUE	reported	textfile	2	1	TRUE	NA
rs117475878	T	C	T	C	159.2	0.367595	0.0022	0.0186092	FALSE	FALSE	FALSE	jObgQv	32240792	0.385031	0.423173	Nasopharynx Cancer	TRUE	reported	textfile	14	32709998	3408	29.91	1.088e-07	GCST90001695 || CD45RA- CD28- CD8+ T cell Absolute Count	CD45RA- CD28- CD8+ T cell Absolute Count	TRUE	reported	textfile	2	1	TRUE	NA
rs117500319	A	G	A	G	230.6	-0.348099	7e-04	0.00935766	FALSE	FALSE	FALSE	jObgQv	3058126	0.550073	0.582445	Nasopharynx Cancer	TRUE	reported	textfile	16	3108127	3408	48.53	2.094e-06	GCST90001695 || CD45RA- CD28- CD8+ T cell Absolute Count	CD45RA- CD28- CD8+ T cell Absolute Count	TRUE	reported	textfile	2	1	TRUE	NA
rs117505371	G	T	G	T	2050	1.026	NA	0.0125483	FALSE	FALSE	FALSE	jObgQv	125924402	0.0580123	0.541253	Nasopharynx Cancer	TRUE	reported	textfile	7	125564456	3408	399	2.93e-07	GCST90001695 || CD45RA- CD28- CD8+ T cell Absolute Count	CD45RA- CD28- CD8+ T cell Absolute Count	TRUE	reported	textfile	2	1	TRUE	NA
rs117514047	C	A	C	A	462.3	-1.04517	3e-04	0.00391344	FALSE	FALSE	FALSE	jObgQv	24943893	0.218022	0.848483	Nasopharynx Cancer	TRUE	reported	textfile	21	26316207	3408	82.97	2.708e-08	GCST90001695 || CD45RA- CD28- CD8+ T cell Absolute Count	CD45RA- CD28- CD8+ T cell Absolute Count	TRUE	reported	textfile	2	1	TRUE	NA
rs117708200	G	A	G	A	284.3	-0.331291	9e-04	0.00939437	FALSE	FALSE	FALSE	jObgQv	121531414	0.569698	0.582749	Nasopharynx Cancer	TRUE	reported	textfile	1	121273212	3408	52.5	6.557e-08	GCST90001695 || CD45RA- CD28- CD8+ T cell Absolute Count	CD45RA- CD28- CD8+ T cell Absolute Count	TRUE	reported	textfile	2	1	TRUE	NA
rs117785622	T	G	T	G	232.5	0.679016	0.001	0.0247855	FALSE	FALSE	FALSE	jObgQv	131799037	0.0672435	0.371039	Nasopharynx Cancer	TRUE	reported	textfile	12	132283582	3408	42.11	3.626e-08	GCST90001695 || CD45RA- CD28- CD8+ T cell Absolute Count	CD45RA- CD28- CD8+ T cell Absolute Count	TRUE	reported	textfile	2	1	TRUE	NA
rs117804407	G	A	G	A	2185	0.141313	NA	0.0225288	FALSE	FALSE	FALSE	jObgQv	5894115	0.713977	0.385552	Nasopharynx Cancer	TRUE	reported	textfile	16	5944116	3408	391	2.463e-08	GCST90001695 || CD45RA- CD28- CD8+ T cell Absolute Count	CD45RA- CD28- CD8+ T cell Absolute Count	TRUE	reported	textfile	2	1	TRUE	NA
rs117845490	C	T	C	T	152.1	0.0844217	0.0022	0.0324957	FALSE	FALSE	FALSE	jObgQv	113608315	0.791456	0.319271	Nasopharynx Cancer	TRUE	reported	textfile	7	113248370	3408	30.1	4.578e-07	GCST90001695 || CD45RA- CD28- CD8+ T cell Absolute Count	CD45RA- CD28- CD8+ T cell Absolute Count	TRUE	reported	textfile	2	1	TRUE	NA
rs117863142	A	G	A	G	117.3	-0.709385	0.0035	0.00965716	FALSE	FALSE	FALSE	jObgQv	79212089	0.205198	0.559946	Nasopharynx Cancer	TRUE	reported	textfile	16	79245986	3408	22.14	1.254e-07	GCST90001695 || CD45RA- CD28- CD8+ T cell Absolute Count	CD45RA- CD28- CD8+ T cell Absolute Count	TRUE	reported	textfile	2	1	TRUE	NA
rs117905416	G	C	G	C	272.3	-0.0543018	4e-04	0.0287338	FALSE	TRUE	FALSE	jObgQv	48117646	0.877576	0.352511	Nasopharynx Cancer	TRUE	reported	textfile	4	48119663	3408	60.5	7.026e-06	GCST90001695 || CD45RA- CD28- CD8+ T cell Absolute Count	CD45RA- CD28- CD8+ T cell Absolute Count	TRUE	reported	textfile	2	1	TRUE	NA
rs117975109	T	G	T	G	308.9	1.95325	6e-04	0.00220331	FALSE	FALSE	FALSE	jObgQv	52014358	0.112024	1.22911	Nasopharynx Cancer	TRUE	reported	textfile	12	52408142	3408	61.24	4.823e-07	GCST90001695 || CD45RA- CD28- CD8+ T cell Absolute Count	CD45RA- CD28- CD8+ T cell Absolute Count	TRUE	reported	textfile	2	1	TRUE	NA
rs118024980	C	T	C	T	50.48	0.969552	0.0156	0.00784751	FALSE	FALSE	FALSE	jObgQv	9009338	0.126137	0.633895	Nasopharynx Cancer	TRUE	reported	textfile	9	9009338	3408	10.85	3.377e-06	GCST90001695 || CD45RA- CD28- CD8+ T cell Absolute Count	CD45RA- CD28- CD8+ T cell Absolute Count	TRUE	reported	textfile	2	1	TRUE	NA
rs118082680	C	T	C	T	217	0.728791	0.001	0.0264203	FALSE	FALSE	FALSE	jObgQv	21226782	0.0403116	0.355413	Nasopharynx Cancer	TRUE	reported	textfile	8	21084293	3408	42.86	4.335e-07	GCST90001695 || CD45RA- CD28- CD8+ T cell Absolute Count	CD45RA- CD28- CD8+ T cell Absolute Count	TRUE	reported	textfile	2	1	TRUE	NA
rs11899522	T	C	T	C	35.09	0.274048	0.0398	0.0699809	FALSE	FALSE	FALSE	jObgQv	54169742	0.23635	0.231429	Nasopharynx Cancer	TRUE	reported	textfile	2	54396879	3408	6.871	3.46e-07	GCST90001695 || CD45RA- CD28- CD8+ T cell Absolute Count	CD45RA- CD28- CD8+ T cell Absolute Count	TRUE	reported	textfile	2	1	TRUE	NA
rs12062472	T	C	T	C	172.5	-0.117269	0.0012	0.00300428	FALSE	FALSE	FALSE	jObgQv	17104805	0.901924	0.951612	Nasopharynx Cancer	TRUE	reported	textfile	1	17431300	3408	37.71	4.909e-06	GCST90001695 || CD45RA- CD28- CD8+ T cell Absolute Count	CD45RA- CD28- CD8+ T cell Absolute Count	TRUE	reported	textfile	2	1	TRUE	NA
rs12279408	T	C	T	C	259.3	0.120442	7e-04	0.00279408	FALSE	FALSE	FALSE	jObgQv	84558929	0.909842	1.06362	Nasopharynx Cancer	TRUE	reported	textfile	11	84269972	3408	51.36	4.696e-07	GCST90001695 || CD45RA- CD28- CD8+ T cell Absolute Count	CD45RA- CD28- CD8+ T cell Absolute Count	TRUE	reported	textfile	2	1	TRUE	NA
rs12464465	A	G	A	G	189.7	0.418102	0.0015	0.0230021	FALSE	FALSE	FALSE	jObgQv	175677560	0.29011	0.395226	Nasopharynx Cancer	TRUE	reported	textfile	2	176542288	3408	34.49	4.086e-08	GCST90001695 || CD45RA- CD28- CD8+ T cell Absolute Count	CD45RA- CD28- CD8+ T cell Absolute Count	TRUE	reported	textfile	2	1	TRUE	NA
rs12656604	A	C	A	C	101.8	0.274865	0.0047	0.0246119	FALSE	FALSE	FALSE	jObgQv	73383229	0.469884	0.380348	Nasopharynx Cancer	TRUE	reported	textfile	5	72679056	3408	19.19	1.192e-07	GCST90001695 || CD45RA- CD28- CD8+ T cell Absolute Count	CD45RA- CD28- CD8+ T cell Absolute Count	TRUE	reported	textfile	2	1	TRUE	NA
rs12882035	C	T	C	T	267	0.102235	4e-04	0.012649	FALSE	FALSE	FALSE	jObgQv	43508260	0.84982	0.539931	Nasopharynx Cancer	TRUE	reported	textfile	14	43977463	3408	58.64	5.462e-06	GCST90001695 || CD45RA- CD28- CD8+ T cell Absolute Count	CD45RA- CD28- CD8+ T cell Absolute Count	TRUE	reported	textfile	2	1	TRUE	NA
rs130071	A	G	A	G	22.81	-0.0887133	0.2188	0.267438	FALSE	FALSE	FALSE	jObgQv	31148433	0.496132	0.130348	Nasopharynx Cancer	TRUE	reported	textfile	6	31116210	3408	3.563	1.744e-10	GCST90001695 || CD45RA- CD28- CD8+ T cell Absolute Count	CD45RA- CD28- CD8+ T cell Absolute Count	TRUE	reported	textfile	2	1	TRUE	NA
rs13044559	A	G	A	G	1678	-0.245369	NA	0.0371822	FALSE	FALSE	FALSE	jObgQv	37445258	0.439156	0.31717	Nasopharynx Cancer	TRUE	reported	textfile	20	36073660	3408	304.6	3.878e-08	GCST90001695 || CD45RA- CD28- CD8+ T cell Absolute Count	CD45RA- CD28- CD8+ T cell Absolute Count	TRUE	reported	textfile	2	1	TRUE	NA
rs137942933	T	G	T	G	304	0.263564	6e-04	0.0115786	FALSE	FALSE	FALSE	jObgQv	34516317	0.637378	0.559146	Nasopharynx Cancer	TRUE	reported	textfile	20	33104122	3408	55.65	5.057e-08	GCST90001695 || CD45RA- CD28- CD8+ T cell Absolute Count	CD45RA- CD28- CD8+ T cell Absolute Count	TRUE	reported	textfile	2	1	TRUE	NA
rs137978465	A	G	A	G	641.1	0.0117483	4e-04	0.00588991	FALSE	FALSE	FALSE	jObgQv	227546441	0.986906	0.71587	Nasopharynx Cancer	TRUE	reported	textfile	2	228411157	3408	67.08	2.238e-21	GCST90001695 || CD45RA- CD28- CD8+ T cell Absolute Count	CD45RA- CD28- CD8+ T cell Absolute Count	TRUE	reported	textfile	2	1	TRUE	NA
rs138010330	T	C	T	C	111	-0.186026	0.0048	0.0164699	FALSE	FALSE	FALSE	jObgQv	161556397	0.68486	0.458372	Nasopharynx Cancer	TRUE	reported	textfile	1	161526187	3408	19.7	1.889e-08	GCST90001695 || CD45RA- CD28- CD8+ T cell Absolute Count	CD45RA- CD28- CD8+ T cell Absolute Count	TRUE	reported	textfile	2	1	TRUE	NA
rs138324315	A	G	A	G	138.5	-0.603393	0.0028	0.00768669	FALSE	FALSE	FALSE	jObgQv	39721061	0.358295	0.656848	Nasopharynx Cancer	TRUE	reported	textfile	5	39721163	3408	30.03	4.114e-06	GCST90001695 || CD45RA- CD28- CD8+ T cell Absolute Count	CD45RA- CD28- CD8+ T cell Absolute Count	TRUE	reported	textfile	2	1	TRUE	NA
rs138358136	T	A	T	A	726.8	0.235093	3e-04	0.00733339	FALSE	TRUE	FALSE	jObgQv	194075	0.719598	0.654863	Nasopharynx Cancer	TRUE	reported	textfile	7	194075	3408	82.02	1.259e-18	GCST90001695 || CD45RA- CD28- CD8+ T cell Absolute Count	CD45RA- CD28- CD8+ T cell Absolute Count	TRUE	reported	textfile	2	1	TRUE	NA
rs138480948	C	A	C	A	259.1	-0.490636	6e-04	0.0134898	FALSE	FALSE	FALSE	jObgQv	63954966	0.32356	0.497013	Nasopharynx Cancer	TRUE	reported	textfile	1	64420637	3408	57.74	7.435e-06	GCST90001695 || CD45RA- CD28- CD8+ T cell Absolute Count	CD45RA- CD28- CD8+ T cell Absolute Count	TRUE	reported	textfile	2	1	TRUE	NA
rs138615640	G	A	G	A	67.16	-0.197127	0.0079	0.0183149	FALSE	FALSE	FALSE	jObgQv	46869042	0.662348	0.451428	Nasopharynx Cancer	TRUE	reported	textfile	4	46871059	3408	14.87	6.464e-06	GCST90001695 || CD45RA- CD28- CD8+ T cell Absolute Count	CD45RA- CD28- CD8+ T cell Absolute Count	TRUE	reported	textfile	2	1	TRUE	NA
rs138799468	T	C	T	C	791.9	1.08381	1e-04	0.0172461	FALSE	FALSE	FALSE	jObgQv	9301150	0.0188869	0.461637	Nasopharynx Cancer	TRUE	reported	textfile	2	9441279	3408	98.43	1.174e-15	GCST90001695 || CD45RA- CD28- CD8+ T cell Absolute Count	CD45RA- CD28- CD8+ T cell Absolute Count	TRUE	reported	textfile	2	1	TRUE	NA
rs138829583	A	G	A	G	463.8	0.299795	4e-04	0.00285866	FALSE	FALSE	FALSE	jObgQv	78629305	0.794526	1.15112	Nasopharynx Cancer	TRUE	reported	textfile	1	79094990	3408	58.31	2.457e-15	GCST90001695 || CD45RA- CD28- CD8+ T cell Absolute Count	CD45RA- CD28- CD8+ T cell Absolute Count	TRUE	reported	textfile	2	1	TRUE	NA
rs138962348	C	T	C	T	259.1	-0.146788	7e-04	0.0465202	FALSE	FALSE	FALSE	jObgQv	145777026	0.597559	0.278053	Nasopharynx Cancer	TRUE	reported	textfile	2	146534594	3408	45.06	9.697e-09	GCST90001695 || CD45RA- CD28- CD8+ T cell Absolute Count	CD45RA- CD28- CD8+ T cell Absolute Count	TRUE	reported	textfile	2	1	TRUE	NA
rs139243374	A	G	A	G	221.6	-0.337979	9e-04	0.026928	FALSE	FALSE	FALSE	jObgQv	21429022	0.344866	0.357804	Nasopharynx Cancer	TRUE	reported	textfile	12	21581956	3408	42.71	2.259e-07	GCST90001695 || CD45RA- CD28- CD8+ T cell Absolute Count	CD45RA- CD28- CD8+ T cell Absolute Count	TRUE	reported	textfile	2	1	TRUE	NA
rs139436159	G	A	G	A	265.7	-0.447206	7e-04	0.0432968	FALSE	FALSE	FALSE	jObgQv	62940781	0.128787	0.294427	Nasopharynx Cancer	TRUE	reported	textfile	18	60608014	3408	50.39	1.425e-07	GCST90001695 || CD45RA- CD28- CD8+ T cell Absolute Count	CD45RA- CD28- CD8+ T cell Absolute Count	TRUE	reported	textfile	2	1	TRUE	NA
rs139457426	T	C	T	C	71.36	-0.313581	0.0147	0.023595	FALSE	FALSE	FALSE	jObgQv	47285860	0.41018	0.380755	Nasopharynx Cancer	TRUE	reported	textfile	12	47679643	3408	10.98	9.241e-11	GCST90001695 || CD45RA- CD28- CD8+ T cell Absolute Count	CD45RA- CD28- CD8+ T cell Absolute Count	TRUE	reported	textfile	2	1	TRUE	NA
rs139513469	A	G	A	G	295.5	0.0721057	6e-04	0.0125688	FALSE	FALSE	FALSE	jObgQv	64572352	0.892545	0.533781	Nasopharynx Cancer	TRUE	reported	textfile	10	66332109	3408	63.49	3.383e-06	GCST90001695 || CD45RA- CD28- CD8+ T cell Absolute Count	CD45RA- CD28- CD8+ T cell Absolute Count	TRUE	reported	textfile	2	1	TRUE	NA
rs139613266	G	C	G	C	242.6	-0.344933	6e-04	0.0548768	FALSE	TRUE	FALSE	jObgQv	101482516	0.182558	0.258779	Nasopharynx Cancer	TRUE	reported	textfile	6	101930392	3408	49.52	1.008e-06	GCST90001695 || CD45RA- CD28- CD8+ T cell Absolute Count	CD45RA- CD28- CD8+ T cell Absolute Count	TRUE	reported	textfile	2	1	TRUE	NA
rs139748481	A	G	A	G	72.32	0.469105	0.0072	0.00200716	FALSE	FALSE	FALSE	jObgQv	13225323	0.704769	1.23811	Nasopharynx Cancer	TRUE	reported	textfile	4	13226947	3408	16.06	6.937e-06	GCST90001695 || CD45RA- CD28- CD8+ T cell Absolute Count	CD45RA- CD28- CD8+ T cell Absolute Count	TRUE	reported	textfile	2	1	TRUE	NA
rs139772031	G	T	G	T	550.9	-0.0428228	1e-04	0.0132398	FALSE	FALSE	FALSE	jObgQv	9994301	0.932453	0.505232	Nasopharynx Cancer	TRUE	reported	textfile	3	10035985	3408	98.17	2.171e-08	GCST90001695 || CD45RA- CD28- CD8+ T cell Absolute Count	CD45RA- CD28- CD8+ T cell Absolute Count	TRUE	reported	textfile	2	1	TRUE	NA
rs139859886	G	C	G	C	167.9	-0.128717	0.0012	0.0547664	FALSE	TRUE	FALSE	jObgQv	97590013	0.614626	0.255655	Nasopharynx Cancer	TRUE	reported	textfile	1	98055569	3408	37.24	6.736e-06	GCST90001695 || CD45RA- CD28- CD8+ T cell Absolute Count	CD45RA- CD28- CD8+ T cell Absolute Count	TRUE	reported	textfile	2	1	TRUE	NA
rs140112233	C	G	C	G	887.7	0.501853	1e-04	0.0183567	FALSE	TRUE	FALSE	jObgQv	116195587	0.254515	0.440434	Nasopharynx Cancer	TRUE	reported	textfile	7	115835641	3408	146	1.329e-09	GCST90001695 || CD45RA- CD28- CD8+ T cell Absolute Count	CD45RA- CD28- CD8+ T cell Absolute Count	TRUE	reported	textfile	2	1	TRUE	NA
rs140134394	C	T	C	T	151.8	-0.253279	0.0028	0.0348788	FALSE	FALSE	FALSE	jObgQv	17248009	0.42284	0.316004	Nasopharynx Cancer	TRUE	reported	textfile	16	17341866	3408	24.76	9.756e-10	GCST90001695 || CD45RA- CD28- CD8+ T cell Absolute Count	CD45RA- CD28- CD8+ T cell Absolute Count	TRUE	reported	textfile	2	1	TRUE	NA
rs140280232	T	C	T	C	174.4	0.316549	0.0013	0.0444489	FALSE	FALSE	FALSE	jObgQv	44967740	0.268798	0.286254	Nasopharynx Cancer	TRUE	reported	textfile	21	46387655	3408	34.67	5.205e-07	GCST90001695 || CD45RA- CD28- CD8+ T cell Absolute Count	CD45RA- CD28- CD8+ T cell Absolute Count	TRUE	reported	textfile	2	1	TRUE	NA
rs140311178	T	C	T	C	142.3	-0.163884	0.0037	0.0472563	FALSE	FALSE	FALSE	jObgQv	8172996	0.552474	0.275873	Nasopharynx Cancer	TRUE	reported	textfile	4	8174723	3408	22.5	2.87e-10	GCST90001695 || CD45RA- CD28- CD8+ T cell Absolute Count	CD45RA- CD28- CD8+ T cell Absolute Count	TRUE	reported	textfile	2	1	TRUE	NA
rs140517857	A	G	A	G	179.1	0.438719	0.0016	0.0260398	FALSE	FALSE	FALSE	jObgQv	70755533	0.232894	0.367763	Nasopharynx Cancer	TRUE	reported	textfile	3	70804684	3408	36.43	9.264e-07	GCST90001695 || CD45RA- CD28- CD8+ T cell Absolute Count	CD45RA- CD28- CD8+ T cell Absolute Count	TRUE	reported	textfile	2	1	TRUE	NA
rs140590797	G	A	G	A	240	-0.356787	6e-04	0.0102118	FALSE	FALSE	FALSE	jObgQv	62101728	0.541644	0.584581	Nasopharynx Cancer	TRUE	reported	textfile	14	62568446	3408	52.59	5.223e-06	GCST90001695 || CD45RA- CD28- CD8+ T cell Absolute Count	CD45RA- CD28- CD8+ T cell Absolute Count	TRUE	reported	textfile	2	1	TRUE	NA
rs140605634	T	C	T	C	161.7	0.054507	0.0025	0.0125212	FALSE	FALSE	FALSE	jObgQv	68573845	0.916461	0.519647	Nasopharynx Cancer	TRUE	reported	textfile	16	68607748	3408	26.59	1.325e-09	GCST90001695 || CD45RA- CD28- CD8+ T cell Absolute Count	CD45RA- CD28- CD8+ T cell Absolute Count	TRUE	reported	textfile	2	1	TRUE	NA
rs140676331	T	C	T	C	1015	0.755761	1e-04	0.0016787	FALSE	FALSE	FALSE	jObgQv	54732067	0.660529	1.72083	Nasopharynx Cancer	TRUE	reported	textfile	11	51387213	3408	112.1	2.254e-19	GCST90001695 || CD45RA- CD28- CD8+ T cell Absolute Count	CD45RA- CD28- CD8+ T cell Absolute Count	TRUE	reported	textfile	2	1	TRUE	NA
rs140677128	T	C	T	C	180.6	-0.881596	0.0012	0.0250558	FALSE	FALSE	FALSE	jObgQv	229686982	0.0219058	0.384642	Nasopharynx Cancer	TRUE	reported	textfile	1	229822729	3408	39.33	4.54e-06	GCST90001695 || CD45RA- CD28- CD8+ T cell Absolute Count	CD45RA- CD28- CD8+ T cell Absolute Count	TRUE	reported	textfile	2	1	TRUE	NA
rs140871773	G	A	G	A	201.6	-0.329478	0.0012	0.0160781	FALSE	FALSE	FALSE	jObgQv	13973808	0.476716	0.463014	Nasopharynx Cancer	TRUE	reported	textfile	17	13877125	3408	42.28	1.949e-06	GCST90001695 || CD45RA- CD28- CD8+ T cell Absolute Count	CD45RA- CD28- CD8+ T cell Absolute Count	TRUE	reported	textfile	2	1	TRUE	NA
rs140963286	T	C	T	C	760.9	0.0865672	1e-04	0.0220564	FALSE	FALSE	FALSE	jObgQv	24313977	0.828665	0.400008	Nasopharynx Cancer	TRUE	reported	textfile	1	24640467	3408	100.5	4.68e-14	GCST90001695 || CD45RA- CD28- CD8+ T cell Absolute Count	CD45RA- CD28- CD8+ T cell Absolute Count	TRUE	reported	textfile	2	1	TRUE	NA
rs141018536	T	C	T	C	30.3	0.466692	0.0373	0.00184448	FALSE	FALSE	FALSE	jObgQv	89873228	0.703228	1.22502	Nasopharynx Cancer	TRUE	reported	textfile	13	90525482	3408	6.817	9.074e-06	GCST90001695 || CD45RA- CD28- CD8+ T cell Absolute Count	CD45RA- CD28- CD8+ T cell Absolute Count	TRUE	reported	textfile	2	1	TRUE	NA
rs141023610	A	G	A	G	556.4	-1.02316	4e-04	0.00181311	FALSE	FALSE	FALSE	jObgQv	15749392	0.424701	1.28169	Nasopharynx Cancer	TRUE	reported	textfile	3	15790899	3408	84.21	4.514e-11	GCST90001695 || CD45RA- CD28- CD8+ T cell Absolute Count	CD45RA- CD28- CD8+ T cell Absolute Count	TRUE	reported	textfile	2	1	TRUE	NA
rs141057204	G	A	G	A	284.3	0.415285	9e-04	0.017441	FALSE	FALSE	FALSE	jObgQv	130143902	0.358843	0.452591	Nasopharynx Cancer	TRUE	reported	textfile	11	130013797	3408	60.84	3.081e-06	GCST90001695 || CD45RA- CD28- CD8+ T cell Absolute Count	CD45RA- CD28- CD8+ T cell Absolute Count	TRUE	reported	textfile	2	1	TRUE	NA
rs141112932	G	A	G	A	198.9	0.64307	9e-04	0.0166143	FALSE	FALSE	FALSE	jObgQv	30826744	0.173531	0.472518	Nasopharynx Cancer	TRUE	reported	textfile	7	30866360	3408	42.02	2.306e-06	GCST90001695 || CD45RA- CD28- CD8+ T cell Absolute Count	CD45RA- CD28- CD8+ T cell Absolute Count	TRUE	reported	textfile	2	1	TRUE	NA
rs141289216	T	A	T	A	88.02	0.0143327	0.0051	0.0132674	FALSE	TRUE	FALSE	jObgQv	14212649	0.977662	0.511875	Nasopharynx Cancer	TRUE	reported	textfile	1	14539144	3408	18.79	2.909e-06	GCST90001695 || CD45RA- CD28- CD8+ T cell Absolute Count	CD45RA- CD28- CD8+ T cell Absolute Count	TRUE	reported	textfile	2	1	TRUE	NA
rs141515499	T	C	T	C	197.4	0.712523	0.001	0.0139186	FALSE	FALSE	FALSE	jObgQv	56188424	0.15611	0.502387	Nasopharynx Cancer	TRUE	reported	textfile	8	57100983	3408	39.3	5.366e-07	GCST90001695 || CD45RA- CD28- CD8+ T cell Absolute Count	CD45RA- CD28- CD8+ T cell Absolute Count	TRUE	reported	textfile	2	1	TRUE	NA
rs141656121	T	A	T	A	754.3	-0.192178	1e-04	0.0197383	FALSE	TRUE	FALSE	jObgQv	92139021	0.640279	0.411243	Nasopharynx Cancer	TRUE	reported	textfile	11	91872187	3408	103.6	4.016e-13	GCST90001695 || CD45RA- CD28- CD8+ T cell Absolute Count	CD45RA- CD28- CD8+ T cell Absolute Count	TRUE	reported	textfile	2	1	TRUE	NA
rs141926147	C	A	C	A	50.22	-0.62111	0.0147	0.0031387	FALSE	FALSE	FALSE	jObgQv	146542767	0.561595	1.07	Nasopharynx Cancer	TRUE	reported	textfile	6	146863903	3408	10.87	3.96e-06	GCST90001695 || CD45RA- CD28- CD8+ T cell Absolute Count	CD45RA- CD28- CD8+ T cell Absolute Count	TRUE	reported	textfile	2	1	TRUE	NA
rs142115354	T	C	T	C	60.86	0.111896	0.0089	0.0150103	FALSE	FALSE	FALSE	jObgQv	42856122	0.81561	0.47984	Nasopharynx Cancer	TRUE	reported	textfile	3	42897614	3408	13.51	6.894e-06	GCST90001695 || CD45RA- CD28- CD8+ T cell Absolute Count	CD45RA- CD28- CD8+ T cell Absolute Count	TRUE	reported	textfile	2	1	TRUE	NA
rs142419740	T	C	T	C	557.7	-0.375667	3e-04	0.0559937	FALSE	FALSE	FALSE	jObgQv	46052272	0.140187	0.254673	Nasopharynx Cancer	TRUE	reported	textfile	21	47472186	3408	103	6.609e-08	GCST90001695 || CD45RA- CD28- CD8+ T cell Absolute Count	CD45RA- CD28- CD8+ T cell Absolute Count	TRUE	reported	textfile	2	1	TRUE	NA
rs142470414	T	C	T	C	259.6	-0.39702	9e-04	0.0150819	FALSE	FALSE	FALSE	jObgQv	72924231	0.389847	0.461707	Nasopharynx Cancer	TRUE	reported	textfile	13	73498369	3408	43.23	2.112e-09	GCST90001695 || CD45RA- CD28- CD8+ T cell Absolute Count	CD45RA- CD28- CD8+ T cell Absolute Count	TRUE	reported	textfile	2	1	TRUE	NA
rs142522853	T	C	T	C	595.1	-0.572901	3e-04	0.0139635	FALSE	FALSE	FALSE	jObgQv	1044395	0.235407	0.482831	Nasopharynx Cancer	TRUE	reported	textfile	7	1084031	3408	71.5	1.225e-16	GCST90001695 || CD45RA- CD28- CD8+ T cell Absolute Count	CD45RA- CD28- CD8+ T cell Absolute Count	TRUE	reported	textfile	2	1	TRUE	NA
rs142611712	G	A	G	A	165.1	0.220742	0.0013	0.00463081	FALSE	FALSE	FALSE	jObgQv	54434163	0.779704	0.789196	Nasopharynx Cancer	TRUE	reported	textfile	12	54827947	3408	36.13	5.05e-06	GCST90001695 || CD45RA- CD28- CD8+ T cell Absolute Count	CD45RA- CD28- CD8+ T cell Absolute Count	TRUE	reported	textfile	2	1	TRUE	NA
rs142707561	A	G	A	G	84.4	-0.119114	0.0059	0.013708	FALSE	FALSE	FALSE	jObgQv	41915589	0.802819	0.477028	Nasopharynx Cancer	TRUE	reported	textfile	1	42381260	3408	18.01	2.88e-06	GCST90001695 || CD45RA- CD28- CD8+ T cell Absolute Count	CD45RA- CD28- CD8+ T cell Absolute Count	TRUE	reported	textfile	2	1	TRUE	NA
rs142857708	C	T	C	T	269.9	-0.687827	9e-04	0.00992042	FALSE	FALSE	FALSE	jObgQv	132943635	0.240417	0.585911	Nasopharynx Cancer	TRUE	reported	textfile	4	133864790	3408	57.94	3.326e-06	GCST90001695 || CD45RA- CD28- CD8+ T cell Absolute Count	CD45RA- CD28- CD8+ T cell Absolute Count	TRUE	reported	textfile	2	1	TRUE	NA
rs142911819	A	G	A	G	320.2	0.59368	6e-04	0.01474	FALSE	FALSE	FALSE	jObgQv	113644007	0.206461	0.469923	Nasopharynx Cancer	TRUE	reported	textfile	12	114081812	3408	56.32	1.415e-08	GCST90001695 || CD45RA- CD28- CD8+ T cell Absolute Count	CD45RA- CD28- CD8+ T cell Absolute Count	TRUE	reported	textfile	2	1	TRUE	NA
rs143044126	A	G	A	G	98.05	-1.03067	0.0037	0.00169652	FALSE	FALSE	FALSE	jObgQv	31114925	0.489252	1.49049	Nasopharynx Cancer	TRUE	reported	textfile	4	31116547	3408	21.43	4.931e-06	GCST90001695 || CD45RA- CD28- CD8+ T cell Absolute Count	CD45RA- CD28- CD8+ T cell Absolute Count	TRUE	reported	textfile	2	1	TRUE	NA
rs143230107	G	A	G	A	115.3	-0.551675	0.0032	0.021938	FALSE	FALSE	FALSE	jObgQv	25962436	0.167888	0.400048	Nasopharynx Cancer	TRUE	reported	textfile	12	26115369	3408	24.76	3.341e-06	GCST90001695 || CD45RA- CD28- CD8+ T cell Absolute Count	CD45RA- CD28- CD8+ T cell Absolute Count	TRUE	reported	textfile	2	1	TRUE	NA
rs143237141	A	G	A	G	32.04	-0.222153	0.0367	0.0530534	FALSE	FALSE	FALSE	jObgQv	44780559	0.401907	0.26503	Nasopharynx Cancer	TRUE	reported	textfile	22	45176439	3408	7.097	6.546e-06	GCST90001695 || CD45RA- CD28- CD8+ T cell Absolute Count	CD45RA- CD28- CD8+ T cell Absolute Count	TRUE	reported	textfile	2	1	TRUE	NA
rs143825022	T	C	T	C	251.2	0.097273	0.001	0.0282143	FALSE	FALSE	FALSE	jObgQv	28703599	0.777881	0.344841	Nasopharynx Cancer	TRUE	reported	textfile	8	28561116	3408	41.16	1.149e-09	GCST90001695 || CD45RA- CD28- CD8+ T cell Absolute Count	CD45RA- CD28- CD8+ T cell Absolute Count	TRUE	reported	textfile	2	1	TRUE	NA
rs143845801	C	G	C	G	271.2	0.059288	7e-04	0.0864356	FALSE	TRUE	FALSE	jObgQv	84805233	0.779537	0.211802	Nasopharynx Cancer	TRUE	reported	textfile	7	84434549	3408	48.48	2.386e-08	GCST90001695 || CD45RA- CD28- CD8+ T cell Absolute Count	CD45RA- CD28- CD8+ T cell Absolute Count	TRUE	reported	textfile	2	1	TRUE	NA
rs143930177	A	G	A	G	80	-0.128537	0.0072	0.0341364	FALSE	FALSE	FALSE	jObgQv	68783949	0.687662	0.319721	Nasopharynx Cancer	TRUE	reported	textfile	10	70543706	3408	15.92	5.258e-07	GCST90001695 || CD45RA- CD28- CD8+ T cell Absolute Count	CD45RA- CD28- CD8+ T cell Absolute Count	TRUE	reported	textfile	2	1	TRUE	NA
rs143986791	A	G	A	G	30.71	-0.218513	0.0469	0.00361791	FALSE	FALSE	FALSE	jObgQv	62808522	0.810977	0.913645	Nasopharynx Cancer	TRUE	reported	textfile	7	62268900	3408	6.857	7.781e-06	GCST90001695 || CD45RA- CD28- CD8+ T cell Absolute Count	CD45RA- CD28- CD8+ T cell Absolute Count	TRUE	reported	textfile	2	1	TRUE	NA
rs144431284	T	C	T	C	204.7	0.174118	0.0012	0.0130627	FALSE	FALSE	FALSE	jObgQv	30534921	0.732118	0.508655	Nasopharynx Cancer	TRUE	reported	textfile	10	30823850	3408	45.46	6.906e-06	GCST90001695 || CD45RA- CD28- CD8+ T cell Absolute Count	CD45RA- CD28- CD8+ T cell Absolute Count	TRUE	reported	textfile	2	1	TRUE	NA
rs144571871	G	A	G	A	725.9	-0.19364	1e-04	0.0206952	FALSE	FALSE	FALSE	jObgQv	64667379	0.638475	0.412146	Nasopharynx Cancer	TRUE	reported	textfile	1	65133062	3408	100.6	6.758e-13	GCST90001695 || CD45RA- CD28- CD8+ T cell Absolute Count	CD45RA- CD28- CD8+ T cell Absolute Count	TRUE	reported	textfile	2	1	TRUE	NA
rs144599349	T	C	T	C	87.78	-0.37204	0.0051	0.0511256	FALSE	FALSE	FALSE	jObgQv	45491477	0.156159	0.26235	Nasopharynx Cancer	TRUE	reported	textfile	22	45887357	3408	18.78	3.057e-06	GCST90001695 || CD45RA- CD28- CD8+ T cell Absolute Count	CD45RA- CD28- CD8+ T cell Absolute Count	TRUE	reported	textfile	2	1	TRUE	NA
rs144711723	T	C	T	C	429	0.28364	3e-04	0.0341732	FALSE	FALSE	FALSE	jObgQv	145079033	0.37469	0.319514	Nasopharynx Cancer	TRUE	reported	textfile	2	145836600	3408	74.81	1.06e-08	GCST90001695 || CD45RA- CD28- CD8+ T cell Absolute Count	CD45RA- CD28- CD8+ T cell Absolute Count	TRUE	reported	textfile	2	1	TRUE	NA
rs144920942	T	C	T	C	151.3	-0.295456	0.0016	0.0195039	FALSE	FALSE	FALSE	jObgQv	104121245	0.487786	0.42583	Nasopharynx Cancer	TRUE	reported	textfile	6	104569120	3408	32.96	4.58e-06	GCST90001695 || CD45RA- CD28- CD8+ T cell Absolute Count	CD45RA- CD28- CD8+ T cell Absolute Count	TRUE	reported	textfile	2	1	TRUE	NA
rs144993401	A	G	A	G	1279	-1.19026	NA	0.00105707	FALSE	FALSE	FALSE	jObgQv	37980485	0.522148	1.85967	Nasopharynx Cancer	TRUE	reported	textfile	12	38374287	3408	227.4	2.025e-08	GCST90001695 || CD45RA- CD28- CD8+ T cell Absolute Count	CD45RA- CD28- CD8+ T cell Absolute Count	TRUE	reported	textfile	2	1	TRUE	NA
rs145022527	T	G	T	G	162.1	0.231914	0.0013	0.0176012	FALSE	FALSE	FALSE	jObgQv	36544579	0.605929	0.449539	Nasopharynx Cancer	TRUE	reported	textfile	13	37118716	3408	34.1	2.086e-06	GCST90001695 || CD45RA- CD28- CD8+ T cell Absolute Count	CD45RA- CD28- CD8+ T cell Absolute Count	TRUE	reported	textfile	2	1	TRUE	NA
rs145174666	A	G	A	G	52.78	-0.140349	0.0129	0.0406024	FALSE	FALSE	FALSE	jObgQv	6744959	0.643061	0.302852	Nasopharynx Cancer	TRUE	reported	textfile	6	6745192	3408	11.43	4.043e-06	GCST90001695 || CD45RA- CD28- CD8+ T cell Absolute Count	CD45RA- CD28- CD8+ T cell Absolute Count	TRUE	reported	textfile	2	1	TRUE	NA
rs145224093	G	A	G	A	174.6	-0.60729	0.0012	0.0170253	FALSE	FALSE	FALSE	jObgQv	115493253	0.185942	0.459136	Nasopharynx Cancer	TRUE	reported	textfile	1	116035874	3408	39.25	8.926e-06	GCST90001695 || CD45RA- CD28- CD8+ T cell Absolute Count	CD45RA- CD28- CD8+ T cell Absolute Count	TRUE	reported	textfile	2	1	TRUE	NA
rs145266404	C	G	C	G	240	1.12866	7e-04	0.0105511	FALSE	TRUE	FALSE	jObgQv	172873226	0.0435953	0.559308	Nasopharynx Cancer	TRUE	reported	textfile	5	172300229	3408	48.24	6.852e-07	GCST90001695 || CD45RA- CD28- CD8+ T cell Absolute Count	CD45RA- CD28- CD8+ T cell Absolute Count	TRUE	reported	textfile	2	1	TRUE	NA
rs145336406	T	C	T	C	148.2	0.53363	0.0026	0.030209	FALSE	FALSE	FALSE	jObgQv	78035458	0.118431	0.341766	Nasopharynx Cancer	TRUE	reported	textfile	6	78745175	3408	25.16	4.222e-09	GCST90001695 || CD45RA- CD28- CD8+ T cell Absolute Count	CD45RA- CD28- CD8+ T cell Absolute Count	TRUE	reported	textfile	2	1	TRUE	NA
rs145483124	A	G	A	G	267.4	-0.1992	6e-04	0.0536694	FALSE	FALSE	FALSE	jObgQv	85107313	0.442035	0.259118	Nasopharynx Cancer	TRUE	reported	textfile	15	85650544	3408	57.73	3.752e-06	GCST90001695 || CD45RA- CD28- CD8+ T cell Absolute Count	CD45RA- CD28- CD8+ T cell Absolute Count	TRUE	reported	textfile	2	1	TRUE	NA
rs145957749	A	C	A	C	116.2	0.0989634	0.0026	0.0430662	FALSE	FALSE	FALSE	jObgQv	80656738	0.733767	0.290967	Nasopharynx Cancer	TRUE	reported	textfile	16	80690635	3408	25.75	6.569e-06	GCST90001695 || CD45RA- CD28- CD8+ T cell Absolute Count	CD45RA- CD28- CD8+ T cell Absolute Count	TRUE	reported	textfile	2	1	TRUE	NA
rs146127940	A	G	A	G	145.9	-1.01171	0.0022	0.00464714	FALSE	FALSE	FALSE	jObgQv	31602808	0.234388	0.850802	Nasopharynx Cancer	TRUE	reported	textfile	17	29929827	3408	28.52	3.335e-07	GCST90001695 || CD45RA- CD28- CD8+ T cell Absolute Count	CD45RA- CD28- CD8+ T cell Absolute Count	TRUE	reported	textfile	2	1	TRUE	NA
rs146164275	G	A	G	A	262.3	0.819219	9e-04	0.00353227	FALSE	FALSE	FALSE	jObgQv	78009877	0.398291	0.96986	Nasopharynx Cancer	TRUE	reported	textfile	17	76005958	3408	44.92	5.712e-09	GCST90001695 || CD45RA- CD28- CD8+ T cell Absolute Count	CD45RA- CD28- CD8+ T cell Absolute Count	TRUE	reported	textfile	2	1	TRUE	NA
rs146914701	A	C	A	C	61.08	-0.24665	0.0135	0.0293295	FALSE	FALSE	FALSE	jObgQv	107649574	0.465835	0.338215	Nasopharynx Cancer	TRUE	reported	textfile	10	109409332	3408	11.67	1.773e-07	GCST90001695 || CD45RA- CD28- CD8+ T cell Absolute Count	CD45RA- CD28- CD8+ T cell Absolute Count	TRUE	reported	textfile	2	1	TRUE	NA
rs146940094	T	G	T	G	285.3	-0.355527	7e-04	0.0172755	FALSE	FALSE	FALSE	jObgQv	94403764	0.422035	0.442805	Nasopharynx Cancer	TRUE	reported	textfile	15	94946993	3408	47.21	1.664e-09	GCST90001695 || CD45RA- CD28- CD8+ T cell Absolute Count	CD45RA- CD28- CD8+ T cell Absolute Count	TRUE	reported	textfile	2	1	TRUE	NA
rs146986354	T	C	T	C	216.5	-0.406026	0.0013	0.048108	FALSE	FALSE	FALSE	jObgQv	28871220	0.129633	0.267907	Nasopharynx Cancer	TRUE	reported	textfile	15	29116366	3408	40.13	7.271e-08	GCST90001695 || CD45RA- CD28- CD8+ T cell Absolute Count	CD45RA- CD28- CD8+ T cell Absolute Count	TRUE	reported	textfile	2	1	TRUE	NA
rs147014864	T	G	T	G	164.9	-0.54548	0.0018	0.00714725	FALSE	FALSE	FALSE	jObgQv	22131946	0.429225	0.690027	Nasopharynx Cancer	TRUE	reported	textfile	5	22132055	3408	31.9	2.469e-07	GCST90001695 || CD45RA- CD28- CD8+ T cell Absolute Count	CD45RA- CD28- CD8+ T cell Absolute Count	TRUE	reported	textfile	2	1	TRUE	NA
rs147132955	T	C	T	C	573.2	-0.0128641	1e-04	0.00233805	FALSE	FALSE	FALSE	jObgQv	23954690	0.990612	1.09329	Nasopharynx Cancer	TRUE	reported	textfile	22	24296877	3408	128.4	8.367e-06	GCST90001695 || CD45RA- CD28- CD8+ T cell Absolute Count	CD45RA- CD28- CD8+ T cell Absolute Count	TRUE	reported	textfile	2	1	TRUE	NA
rs147205787	T	C	T	C	164.6	-0.688159	0.0012	0.0219252	FALSE	FALSE	FALSE	jObgQv	144058405	0.0798748	0.392917	Nasopharynx Cancer	TRUE	reported	textfile	2	144815972	3408	36.88	8.384e-06	GCST90001695 || CD45RA- CD28- CD8+ T cell Absolute Count	CD45RA- CD28- CD8+ T cell Absolute Count	TRUE	reported	textfile	2	1	TRUE	NA
rs147385696	G	C	G	C	326.5	-0.563753	6e-04	0.013414	FALSE	TRUE	FALSE	jObgQv	143558922	0.246378	0.486333	Nasopharynx Cancer	TRUE	reported	textfile	6	143880059	3408	55.73	5.126e-09	GCST90001695 || CD45RA- CD28- CD8+ T cell Absolute Count	CD45RA- CD28- CD8+ T cell Absolute Count	TRUE	reported	textfile	2	1	TRUE	NA
rs147398419	T	G	T	G	51.71	1.11627	0.0157	0.0032494	FALSE	FALSE	FALSE	jObgQv	22951657	0.301096	1.07947	Nasopharynx Cancer	TRUE	reported	textfile	13	23525796	3408	10.96	2.487e-06	GCST90001695 || CD45RA- CD28- CD8+ T cell Absolute Count	CD45RA- CD28- CD8+ T cell Absolute Count	TRUE	reported	textfile	2	1	TRUE	NA
rs147427289	A	G	A	G	270.7	-0.734785	7e-04	0.0113668	FALSE	FALSE	FALSE	jObgQv	40262756	0.177918	0.54542	Nasopharynx Cancer	TRUE	reported	textfile	2	40489896	3408	56.22	1.535e-06	GCST90001695 || CD45RA- CD28- CD8+ T cell Absolute Count	CD45RA- CD28- CD8+ T cell Absolute Count	TRUE	reported	textfile	2	1	TRUE	NA
rs147706586	T	C	T	C	81.67	1.08697	0.0053	0.00892042	FALSE	FALSE	FALSE	jObgQv	3555700	0.0950977	0.651229	Nasopharynx Cancer	TRUE	reported	textfile	18	3555698	3408	18.28	8.2e-06	GCST90001695 || CD45RA- CD28- CD8+ T cell Absolute Count	CD45RA- CD28- CD8+ T cell Absolute Count	TRUE	reported	textfile	2	1	TRUE	NA
rs148026776	A	C	A	C	174.2	-0.663847	0.0012	0.0175245	FALSE	FALSE	FALSE	jObgQv	154631270	0.147345	0.45815	Nasopharynx Cancer	TRUE	reported	textfile	2	155487782	3408	36.66	2.107e-06	GCST90001695 || CD45RA- CD28- CD8+ T cell Absolute Count	CD45RA- CD28- CD8+ T cell Absolute Count	TRUE	reported	textfile	2	1	TRUE	NA
rs148225159	T	C	T	C	113	-0.185287	0.0032	0.0204623	FALSE	FALSE	FALSE	jObgQv	58462762	0.652311	0.411244	Nasopharynx Cancer	TRUE	reported	textfile	18	56129994	3408	23.6	1.75e-06	GCST90001695 || CD45RA- CD28- CD8+ T cell Absolute Count	CD45RA- CD28- CD8+ T cell Absolute Count	TRUE	reported	textfile	2	1	TRUE	NA
rs148242949	T	C	T	C	116.5	-0.227047	0.004	0.00637455	FALSE	FALSE	FALSE	jObgQv	59193647	0.749295	0.710478	Nasopharynx Cancer	TRUE	reported	textfile	3	59179373	3408	21.81	9.784e-08	GCST90001695 || CD45RA- CD28- CD8+ T cell Absolute Count	CD45RA- CD28- CD8+ T cell Absolute Count	TRUE	reported	textfile	2	1	TRUE	NA
rs148291061	G	C	G	C	98.82	0.424226	0.0041	0.0110855	FALSE	TRUE	FALSE	jObgQv	3155191	0.431516	0.539317	Nasopharynx Cancer	TRUE	reported	textfile	20	3135837	3408	20.87	2.291e-06	GCST90001695 || CD45RA- CD28- CD8+ T cell Absolute Count	CD45RA- CD28- CD8+ T cell Absolute Count	TRUE	reported	textfile	2	1	TRUE	NA
rs148362510	C	G	C	G	363.2	-0.455886	4e-04	0.0143583	FALSE	TRUE	FALSE	jObgQv	3267977	0.355407	0.493301	Nasopharynx Cancer	TRUE	reported	textfile	18	3267975	3408	60.02	1.586e-09	GCST90001695 || CD45RA- CD28- CD8+ T cell Absolute Count	CD45RA- CD28- CD8+ T cell Absolute Count	TRUE	reported	textfile	2	1	TRUE	NA
rs148620542	T	A	T	A	358.6	-0.375689	6e-04	0.0195845	FALSE	TRUE	FALSE	jObgQv	178066593	0.371427	0.420326	Nasopharynx Cancer	TRUE	reported	textfile	1	178035728	3408	51.64	4.537e-12	GCST90001695 || CD45RA- CD28- CD8+ T cell Absolute Count	CD45RA- CD28- CD8+ T cell Absolute Count	TRUE	reported	textfile	2	1	TRUE	NA
rs148658406	T	C	T	C	751.4	-0.0372912	1e-04	0.0274404	FALSE	FALSE	FALSE	jObgQv	153593610	0.915811	0.352763	Nasopharynx Cancer	TRUE	reported	textfile	3	153311399	3408	100.1	7.822e-14	GCST90001695 || CD45RA- CD28- CD8+ T cell Absolute Count	CD45RA- CD28- CD8+ T cell Absolute Count	TRUE	reported	textfile	2	1	TRUE	NA
rs148889514	A	G	A	G	118.5	0.694644	0.0023	0.0219863	FALSE	FALSE	FALSE	jObgQv	109788817	0.0803711	0.397271	Nasopharynx Cancer	TRUE	reported	textfile	10	111548575	3408	25.62	3.884e-06	GCST90001695 || CD45RA- CD28- CD8+ T cell Absolute Count	CD45RA- CD28- CD8+ T cell Absolute Count	TRUE	reported	textfile	2	1	TRUE	NA
rs149043871	A	G	A	G	230.8	-0.350858	7e-04	0.0185127	FALSE	FALSE	FALSE	jObgQv	101794285	0.394272	0.411856	Nasopharynx Cancer	TRUE	reported	textfile	13	102446635	3408	48.41	1.934e-06	GCST90001695 || CD45RA- CD28- CD8+ T cell Absolute Count	CD45RA- CD28- CD8+ T cell Absolute Count	TRUE	reported	textfile	2	1	TRUE	NA
rs149124296	C	G	C	G	307.6	0.563732	6e-04	0.0393669	FALSE	TRUE	FALSE	jObgQv	212951650	0.0635946	0.303897	Nasopharynx Cancer	TRUE	reported	textfile	1	213124992	3408	55.58	3.351e-08	GCST90001695 || CD45RA- CD28- CD8+ T cell Absolute Count	CD45RA- CD28- CD8+ T cell Absolute Count	TRUE	reported	textfile	2	1	TRUE	NA
rs149532201	A	G	A	G	180	-0.10784	0.0019	0.0570772	FALSE	FALSE	FALSE	jObgQv	28876139	0.6709	0.253794	Nasopharynx Cancer	TRUE	reported	textfile	18	26456104	3408	33.61	9.073e-08	GCST90001695 || CD45RA- CD28- CD8+ T cell Absolute Count	CD45RA- CD28- CD8+ T cell Absolute Count	TRUE	reported	textfile	2	1	TRUE	NA
rs149716976	G	A	G	A	118.8	0.057495	0.0057	0.04963	FALSE	FALSE	FALSE	jObgQv	75028727	0.829119	0.266389	Nasopharynx Cancer	TRUE	reported	textfile	16	75062625	3408	16.87	2.266e-12	GCST90001695 || CD45RA- CD28- CD8+ T cell Absolute Count	CD45RA- CD28- CD8+ T cell Absolute Count	TRUE	reported	textfile	2	1	TRUE	NA
rs149737122	T	G	T	G	342.5	0.237758	3e-04	0.00472183	FALSE	FALSE	FALSE	jObgQv	96094899	0.763906	0.791591	Nasopharynx Cancer	TRUE	reported	textfile	1	96560455	3408	71.9	1.981e-06	GCST90001695 || CD45RA- CD28- CD8+ T cell Absolute Count	CD45RA- CD28- CD8+ T cell Absolute Count	TRUE	reported	textfile	2	1	TRUE	NA
rs149782409	T	C	T	C	314.9	0.774948	4e-04	0.00795945	FALSE	FALSE	FALSE	jObgQv	14931031	0.220688	0.632765	Nasopharynx Cancer	TRUE	reported	textfile	6	14931262	3408	66.75	2.48e-06	GCST90001695 || CD45RA- CD28- CD8+ T cell Absolute Count	CD45RA- CD28- CD8+ T cell Absolute Count	TRUE	reported	textfile	2	1	TRUE	NA
rs149957527	A	G	A	G	913.1	0.00645478	1e-04	0.0126005	FALSE	FALSE	FALSE	jObgQv	52510484	0.989879	0.508855	Nasopharynx Cancer	TRUE	reported	textfile	6	52375282	3408	98.95	4.714e-20	GCST90001695 || CD45RA- CD28- CD8+ T cell Absolute Count	CD45RA- CD28- CD8+ T cell Absolute Count	TRUE	reported	textfile	2	1	TRUE	NA
rs149981836	G	A	G	A	58.1	0.0658429	0.011	0.00945212	FALSE	FALSE	FALSE	jObgQv	110135103	0.914696	0.614682	Nasopharynx Cancer	TRUE	reported	textfile	1	110677725	3408	12.79	5.739e-06	GCST90001695 || CD45RA- CD28- CD8+ T cell Absolute Count	CD45RA- CD28- CD8+ T cell Absolute Count	TRUE	reported	textfile	2	1	TRUE	NA
rs149994650	A	C	A	C	473.4	-0.451132	3e-04	0.0057536	FALSE	FALSE	FALSE	jObgQv	18509372	0.550073	0.75484	Nasopharynx Cancer	TRUE	reported	textfile	3	18550864	3408	81.22	6.098e-09	GCST90001695 || CD45RA- CD28- CD8+ T cell Absolute Count	CD45RA- CD28- CD8+ T cell Absolute Count	TRUE	reported	textfile	2	1	TRUE	NA
rs150146567	A	T	A	T	148.4	-0.569846	0.0019	0.0145142	FALSE	TRUE	FALSE	jObgQv	12644082	0.244344	0.489475	Nasopharynx Cancer	TRUE	reported	textfile	2	12784208	3408	29.95	7.54e-07	GCST90001695 || CD45RA- CD28- CD8+ T cell Absolute Count	CD45RA- CD28- CD8+ T cell Absolute Count	TRUE	reported	textfile	2	1	TRUE	NA
rs150383571	C	T	C	T	61.29	-0.250758	0.0141	0.00334597	FALSE	FALSE	FALSE	jObgQv	42682164	0.794362	0.962049	Nasopharynx Cancer	TRUE	reported	textfile	14	43151367	3408	11.2	4.771e-08	GCST90001695 || CD45RA- CD28- CD8+ T cell Absolute Count	CD45RA- CD28- CD8+ T cell Absolute Count	TRUE	reported	textfile	2	1	TRUE	NA
[truncated: 16,607 more rows]
